# Supplementary material for: Transcriptome analysis revealed potential genes involved in thermogenesis in muscle tissue in cold-exposed lambs
Source: Front Genet. 2022 Oct 21;13:1017458. doi: 10.3389/fgene.2022.1017458 (PMC9634817; doi:10.3389/fgene.2022.1017458)
Supplement: Supplementary file 1 [file Table2.XLSX]

## Sheet: reads
the quality of reads from transcriptome squencing
		AM1_1		AM1_2		AM1_3		AM2_1		AM2_2		AM2_3		HM1_1		HM1_2		HM1_3		HM2_1		HM2_2		HM2_3
Type		Raw data	Clean data	Raw data	Clean data	Raw data	Clean data	Raw data	Clean data	Raw data	Clean data	Raw data	Clean data	Raw data	Clean data	Raw data	Clean data	Raw data	Clean data	Raw data	Clean data	Raw data	Clean data	Raw data	Clean data
Number of Reads		117046090	111185914	117046038	111159412	114551126	109554408	117040298	109917872	119383422	109303272	117040472	110401836	117046340	110623324	114555576	109448576	114555876	109489474	117039644	109741642	116959254	109747022	114556014	109482678
Data Size		11704609000	11118591400	11704603800	11115941200	11455112600	10955440800	11704029800	10991787200	11938342200	10930327200	11704047200	11040183600	11704634000	11062332400	11455557600	10944857600	11455587600	10948947400	11703964400	10974164200	11695925400	10974702200	11455601400	10948267800
N of fq1		9434649	3319284	8967922	2780214	3052314	2168072	4409113	2063698	7992432	4222410	4620804	2185871	9130681	3540945	9001807	2844718	8779945	3055418	4546492	2089326	2866171	1347767	8924430	3119754
N of fq2		7142705	2956890	6804198	2535026	4496403	2368632	5233726	2028391	6283308	2209812	5196718	2025226	7891255	2886812	6757140	2536765	6678692	2756120	5386024	2016334	3293368	799643	6798332	2824301
GC(%) of fq1		53.42	53.42	54.57	54.53	55.83	55.73	54.66	54.53	54.41	54.22	54.62	54.51	55.11	55.1	53.01	53.01	52.82	52.81	54.82	54.68	53.1	52.95	54.72	54.72
GC(%) of fq2		53.54	53.49	54.62	54.55	55.95	55.82	54.84	54.67	54.74	54.48	54.81	54.66	55.2	55.16	53.08	53.03	52.91	52.86	55.05	54.86	53.36	53.14	54.78	54.73
Q20(%) of fq1		98.13	98.5	98.02	98.42	98.54	98.83	98.64	98.96	98.43	98.86	98.62	98.95	98.17	98.56	98.25	98.62	98.32	98.66	98.63	98.98	98.55	98.9	98.29	98.64
Q20(%) of fq2		95.76	97.25	96.62	97.81	95.86	97.37	94.49	96.59	92.65	95.63	94.72	96.69	96.23	97.56	96.39	97.59	96.3	97.52	94.28	96.49	94.55	96.63	96.24	97.46
Q30(%) of fq1		91.71	92.45	91.75	92.43	92.69	93.37	92.89	93.68	92.43	93.47	92.82	93.61	92.22	92.95	92.31	93.01	92.36	93.03	92.93	93.76	92.71	93.54	92.25	92.93
Q30(%) of fq2		86.45	88.7	88.74	90.5	87	89.21	84.11	87.2	80.8	85.15	84.66	87.57	88.01	89.99	87.97	89.8	87.82	89.68	83.71	86.95	84.85	87.92	87.59	89.45
ErrorRatio(%) of fq1		35.96	0.41	35.77	0.41	34.91	0.36	34.57	0.35	35.02	0.4	34.62	0.35	35.26	0.41	35.18	0.39	35.18	0.39	34.47	0.35	34.75	0.34	35.25	0.4
ErrorRatio(%) of fq2		40.82	0.49	38.47	0.44	40.15	0.47	42.84	0.55	45.77	0.65	42.31	0.54	39.14	0.47	39.27	0.46	39.44	0.47	43.2	0.56	42	0.54	39.68	0.47
Discard Reads related to N		1120482		1123554		384024		739124		1241684		754740		1488872		1128814		1043876		767642		561054		1057712
Discard Reads related to low qual		3830452		3122654		3557794		5171184		7629522		4862326		3474728		3044842		3094748		5438130		5241764		3117344
Discard Reads related to Adapter		909242		1640418		1054900		1212118		1208944		1021570		1459416		933344		927778		1092230		1409414		898280

## Sheet: GenomeMapping
the reads mapping ratio to reference Genome
Sample	Total CleanReads	Total MappingRatio	Uniquely MappingRatio
AM1_1	111185914	0.8938	0.5831
AM1_2	111159412	0.8772	0.5966
AM1_3	109554408	0.8747	0.6079
AM2_1	109917872	0.8822	0.5882
AM2_2	109303272	0.8733	0.5599
AM2_3	110401836	0.8821	0.5751
HM1_1	110623324	0.8718	0.593
HM1_2	109448576	0.8859	0.6041
HM1_3	109489474	0.8917	0.5906
HM2_1	109741642	0.8711	0.5917
HM2_2	109747022	0.8865	0.5906
HM2_3	109482678	0.8809	0.6076

## Sheet: GeneMaping
the reads mapping ratio to reference Gene
Sample	Total CleanReads	Total MappingRatio	Uniquely MappingRatio	Total GeneNumber	Known GeneNumber	Novel GeneNumber	Total TranscriptNumber	Known TranscriptNumber	Novel TranscriptNumber
AM1_1	111185914	84.07	62.73	19889	17693	2196	49939	23633	26306
AM1_2	111159412	82.19	61.87	19779	17623	2156	49094	23259	25835
AM1_3	109554408	82.91	68.6	20309	18165	2144	50251	24240	26011
AM2_1	109917872	82.96	65.41	19812	17678	2134	49433	23413	26020
AM2_2	109303272	82.19	64.24	19898	17718	2180	49849	23578	26271
AM2_3	110401836	82.9	64.77	19492	17393	2099	48258	22808	25450
HM1_1	110623324	81.66	65.11	19833	17638	2195	49396	23309	26087
HM1_2	109448576	82.28	61.43	20296	18007	2289	51743	24344	27399
HM1_3	109489474	82.9	60.47	20405	18093	2312	52130	24764	27366
HM2_1	109741642	81.62	64.72	20228	18017	2211	50796	24083	26713
HM2_2	109747022	81.91	61.86	20339	18014	2325	52062	24627	27435
HM2_3	109482678	82.4	65.15	20018	17806	2212	50280	23674	26606
