# Supplementary material for: Transcriptome analysis revealed potential genes involved in thermogenesis in muscle tissue in cold-exposed lambs
Source: Front Genet. 2022 Oct 21;13:1017458. doi: 10.3389/fgene.2022.1017458 (PMC9634817; doi:10.3389/fgene.2022.1017458)
Supplement: Supplementary file 2 [file Table3.XLSX]

## Sheet: AM1 vs. AM2 DEGS
the differential expressed genes in response to cold exposure for Altay sheep
Symbol	GeneID	Length	AM2-Expression	AM1-Expression	log2Ratio(AM1/AM2)		q-value(Storey et al. 2003)	Up-Down-Regulation(AM1/AM2)	p-value	Symbol	Cellular Component	Molecular Function	Biological Process	Kegg Orthology	Nr Description
CA3	101118196	1770	574757	262510	-1.14702	1.14702	0	Down	0	CA3	GO:0005829//cytosol	GO:0008270//zinc ion binding;GO:0004089//carbonate dehydratase activity;GO:0016151//nickel cation binding	GO:0006730//one-carbon metabolic process	K01672//carbonic anhydrase [EC:4.2.1.1]	XP_011998685.1//PREDICTED: carbonic anhydrase 3 [Ovis aries musimon]
LOC101102683	101102683	579	137779	55509	-1.328	1.328	0	Down	0	LOC101102683	NA	NA	NA	NA	XP_010857823.1//PREDICTED: uncharacterized protein LOC105002708 [Bison bison bison]
CSRP3	101115999	8392	87292.1	25241.7	-1.80648	1.80648	0	Down	0	CSRP3	GO:0005856//cytoskeleton;GO:0005634//nucleus;GO:0030018//Z disc	GO:0003779//actin binding;GO:0046872//metal ion binding;GO:0042802//identical protein binding;GO:0008307//structural constituent of muscle;GO:0031433//telethonin binding;GO:0042805//actinin binding	GO:0006351//transcription, DNA-templated;GO:0007517//muscle organ development;GO:0003300//cardiac muscle hypertrophy;GO:0002026//regulation of the force of heart contraction;GO:0060048//cardiac muscle contraction;GO:0045944//positive regulation of transcription from RNA polymerase II promoter;GO:0033365//protein localization to organelle;GO:0006874//cellular calcium ion homeostasis;GO:0055003//ca…	K09377//cysteine and glycine-rich protein	XP_014335233.1//PREDICTED: cysteine and glycine-rich protein 3 isoform X1 [Bos mutus]
XIRP2	101108995	4426	160175	73402	-1.14219	1.14219	0	Down	0	XIRP2	NA	NA	NA	K19947//F-actin monooxygenase [EC:1.14.13.225];K12046//troponin T, fast skeletal muscle;K02184//formin 2;K10367//formin 1	XP_011990411.1//PREDICTED: xin actin-binding repeat-containing protein 2 isoform X1 [Ovis aries];XP_011990428.1//PREDICTED: xin actin-binding repeat-containing protein 2 isoform X2 [Ovis aries];XP_011990434.1//PREDICTED: xin actin-binding repeat-containing protein 2 isoform X3 [Ovis aries]
MUSTN1	101108693	854	121376	58221	-1.07631	1.07631	0	Down	0	MUSTN1	GO:0005634//nucleus	NA	GO:1902730//positive regulation of proteoglycan biosynthetic process;GO:0035988//chondrocyte proliferation;GO:0002062//chondrocyte differentiation;GO:1902732//positive regulation of chondrocyte proliferation;GO:0042246//tissue regeneration;GO:0010628//positive regulation of gene expression;GO:0032332//positive regulation of chondrocyte differentiation	NA	XP_005959913.1//PREDICTED: musculoskeletal embryonic nuclear protein 1-like isoform X1 [Pantholops hodgsonii];XP_014333932.1//PREDICTED: musculoskeletal embryonic nuclear protein 1 isoform X1 [Bos mutus];XP_004018439.1//PREDICTED: musculoskeletal embryonic nuclear protein 1 [Ovis aries]
ZNF106	101117165	8721	70656	28190	-1.34206	1.34206	0	Down	0	ZNF106	GO:0016020//membrane;GO:0005829//cytosol	GO:0003723//RNA binding;GO:0017124//SH3 domain binding;GO:0003676//nucleic acid binding	GO:0008286//insulin receptor signaling pathway	K10260//F-box and WD-40 domain protein 7;K18188//protein PET117	XP_006066261.1//PREDICTED: zinc finger protein 106 isoform X1 [Bubalus bubalis];XP_012036679.1//PREDICTED: zinc finger protein 106 isoform X2 [Ovis aries];XP_012036678.1//PREDICTED: zinc finger protein 106 isoform X1 [Ovis aries]
ANKRD1	100820746	1739	55651	26650	-1.07871	1.07871	0	Down	0	ANKRD1	NA	NA	NA	K21433//ankyrin repeat domain-containing protein 1	XP_005698260.2//PREDICTED: ankyrin repeat domain-containing protein 1 [Capra hircus]
PFKFB4	101110626	3669	13337	35177	1.38276	1.38276	0	Up	0	PFKFB4	NA	GO:0005524//ATP binding;GO:0003873//6-phosphofructo-2-kinase activity	GO:0006003//fructose 2,6-bisphosphate metabolic process;GO:0006000//fructose metabolic process	K19030//6-phosphofructo-2-kinase / fructose-2,6-biphosphatase 4 [EC:2.7.1.105 3.1.3.46]	ELR46373.1//6-phosphofructo-2-kinase/fructose-2,6-biphosphatase 4, partial [Bos mutus];XP_003982212.1//PREDICTED: 6-phosphofructo-2-kinase/fructose-2,6-bisphosphatase 4 isoform X2 [Felis catus]
GPCPD1	101115143	7217	3100	13058	2.05816	2.05816	0	Up	0	GPCPD1	NA	NA	NA	K18695//glycerophosphocholine phosphodiesterase GPCPD1 [EC:3.1.4.2]	XP_012044073.1//PREDICTED: glycerophosphocholine phosphodiesterase GPCPD1 isoform X2 [Ovis aries];XP_004014392.1//PREDICTED: glycerophosphocholine phosphodiesterase GPCPD1 isoform X1 [Ovis aries]
RPS3A	101106110	2395	6853.88	665.89	-3.38	3.38	0	Down	0	RPS3A	GO:0031012//extracellular matrix;GO:0070062//extracellular exosome;GO:0005634//nucleus;GO:0005654//nucleoplasm;GO:0005783//endoplasmic reticulum;GO:0005925//focal adhesion;GO:0005737//cytoplasm;GO:0005730//nucleolus;GO:0005829//cytosol;GO:0030529//intracellular ribonucleoprotein complex;GO:0022627//cytosolic small ribosomal subunit	GO:0003723//RNA binding;GO:0048027//mRNA 5'-UTR binding;GO:0003735//structural constituent of ribosome	GO:0030154//cell differentiation;GO:0000184//nuclear-transcribed mRNA catabolic process, nonsense-mediated decay;GO:0002181//cytoplasmic translation;GO:0043066//negative regulation of apoptotic process;GO:0006364//rRNA processing;GO:0006614//SRP-dependent cotranslational protein targeting to membrane;GO:0006413//translational initiation;GO:0019083//viral transcription;GO:0006412//translation	K02984//small subunit ribosomal protein S3Ae	XP_004017251.1//PREDICTED: 40S ribosomal protein S3a isoform X1 [Ovis aries];ELW50426.1//40S ribosomal protein S3a [Tupaia chinensis];XP_021563898.1//40S ribosomal protein S3a isoform X3 [Carlito syrichta]
CYP1A1	100170113	2585	2222.13	8679.22	1.94919	1.94919	0	Up	0	CYP1A1	GO:0031090//organelle membrane;GO:0005789//endoplasmic reticulum membrane	GO:0020037//heme binding;GO:0005506//iron ion binding;GO:0070330//aromatase activity	NA	K07408//cytochrome P450 family 1 subfamily A polypeptide 1 [EC:1.14.14.1]	NP_001123377.1//cytochrome P450 1A1 [Ovis aries]
FOS	443218	2491	5583	14377	1.34821	1.34821	0	Up	0	FOS	GO:0035976//transcription factor AP-1 complex;GO:0005634//nucleus;GO:0005654//nucleoplasm;GO:0005783//endoplasmic reticulum;GO:0005667//transcription factor complex;GO:0005829//cytosol;GO:0032993//protein-DNA complex	GO:0000978//RNA polymerase II proximal promoter sequence-specific DNA binding;GO:0003677//DNA binding;GO:0046982//protein heterodimerization activity;GO:0001077//transcriptional activator activity, RNA polymerase II proximal promoter sequence-specific DNA binding;GO:0003690//double-stranded DNA binding;GO:0001190//transcriptional activator activity, RNA polymerase II transcription factor binding;…	GO:0035994//response to muscle stretch;GO:0007399//nervous system development;GO:0042493//response to drug;GO:0034614//cellular response to reactive oxygen species;GO:0006355//regulation of transcription, DNA-templated;GO:0045672//positive regulation of osteoclast differentiation;GO:0007179//transforming growth factor beta receptor signaling pathway;GO:0060395//SMAD protein signal transduction;GO…	K04379//proto-oncogene protein c-fos	NP_001159654.1//proto-oncogene c-Fos [Ovis aries]
ASIP	100127221	864	16028.1	7420.79	-1.1274	1.1274	0	Down	0	ASIP	GO:0005576//extracellular region	GO:0005102//receptor binding	GO:0009755//hormone-mediated signaling pathway	K08725//agouti signaling protein	XP_012043443.1//PREDICTED: agouti-signaling protein isoform X1 [Ovis aries]
MGP	101106925	650	7404	15987	1.09409	1.09409	0	Up	0	MGP	GO:0070062//extracellular exosome;GO:0031012//extracellular matrix	GO:0005201//extracellular matrix structural constituent;GO:0005509//calcium ion binding	GO:0030500//regulation of bone mineralization;GO:0030154//cell differentiation;GO:0051216//cartilage development;GO:0001503//ossification	K19481//matrix Gla protein	OWK03864.1//MGP [Cervus elaphus hippelaphus]
MPZ	101106820	1926	3881	10474	1.41588	1.41588	0	Up	0	MPZ	GO:0005887//integral component of plasma membrane;GO:0043209//myelin sheath;GO:0005886//plasma membrane	NA	GO:0042552//myelination;GO:0098742//cell-cell adhesion via plasma-membrane adhesion molecules;GO:0098743//cell aggregation	K06770//myelin protein zero	XP_004003770.3//PREDICTED: LOW QUALITY PROTEIN: myelin protein P0 isoform X1 [Ovis aries]
KLHL34	101106663	3511	14044	6532.95	-1.12058	1.12058	0	Down	0	KLHL34	NA	NA	NA	K10469//kelch-like protein 34	XP_014960172.1//PREDICTED: LOW QUALITY PROTEIN: kelch-like protein 34 isoform X1 [Ovis aries]
NA	BGI_novel_G002770	8734	4620.89	895.56	-2.38375	2.38375	0	Down	0	NA	NA	NA	NA	K09228//KRAB domain-containing zinc finger protein;K12852//116 kDa U5 small nuclear ribonucleoprotein component;K05691//catenin alpha;K04002//complement component 4 binding protein, alpha	CAA10770.1//reverse transcriptase-like [Bos taurus]
LOC101105609	101105609	3636	1782.76	6372.24	1.82125	1.82125	0	Up	0	LOC101105609	NA	NA	NA	K06751//major histocompatibility complex, class I	XP_014958021.1//PREDICTED: LOW QUALITY PROTEIN: BOLA class I histocompatibility antigen, alpha chain BL3-7 isoform X1 [Ovis aries];XP_014958022.1//PREDICTED: LOW QUALITY PROTEIN: BOLA class I histocompatibility antigen, alpha chain BL3-6 isoform X1 [Ovis aries]
LOC101107359	101107359	924	41.97	2311.79	5.76707	5.76707	0	Up	0	LOC101107359	GO:0005758//mitochondrial intermembrane space;GO:0005739//mitochondrion;GO:0070469//respiratory chain	GO:0009055//electron transfer activity;GO:0046872//metal ion binding;GO:0020037//heme binding	GO:0043280//positive regulation of cysteine-type endopeptidase activity involved in apoptotic process;GO:0006123//mitochondrial electron transport, cytochrome c to oxygen;GO:0055114//oxidation-reduction process;GO:0006122//mitochondrial electron transport, ubiquinol to cytochrome c;GO:0006915//apoptotic process	K08738//cytochrome c	XP_005960005.1//PREDICTED: cytochrome c-like [Pantholops hodgsonii]
ADIPOQ	101111848	2284	2405	7229	1.57132	1.57132	0	Up	0	ADIPOQ	NA	NA	NA	K06237//collagen, type IV, alpha	XP_006123490.1//PREDICTED: otolin-1 isoform X2 [Pelodiscus sinensis];XP_006123489.1//PREDICTED: otolin-1 isoform X1 [Pelodiscus sinensis]
LOC101105114	101105114	2004	1788	6028	1.7369	1.7369	0	Up	0	LOC101105114	GO:0016021//integral component of membrane	GO:0016705//oxidoreductase activity, acting on paired donors, with incorporation or reduction of molecular oxygen;GO:0020037//heme binding;GO:0005506//iron ion binding;GO:0004497//monooxygenase activity	NA	K07426//cytochrome P450 family 4 subfamily B polypeptide 1 [EC:1.14.14.1]	XP_004001990.1//PREDICTED: cytochrome P450 4B1 [Ovis aries]
LOC101116336	101116336	2017	5972.05	12538.7	1.05365	1.05365	0	Up	0	LOC101116336	NA	GO:0016787//hydrolase activity	NA	K01044//carboxylesterase 1 [EC:3.1.1.1]	XP_012045193.1//PREDICTED: liver carboxylesterase-like isoform X2 [Ovis aries];XP_004015043.1//PREDICTED: liver carboxylesterase-like isoform X1 [Ovis aries];XP_010860276.1//PREDICTED: LOW QUALITY PROTEIN: liver carboxylesterase-like [Bison bison bison];XP_011981061.1//PREDICTED: liver carboxylesterase-like isoform X2 [Ovis aries musimon];XP_011981059.1//PREDICTED: liver carboxylesterase-like iso…
LOC101110710	101110710	1123	5035.5	10994.1	1.11009	1.11009	0	Up	0	LOC101110710	NA	NA	NA	K06751//major histocompatibility complex, class I	XP_014945656.1//PREDICTED: BOLA class I histocompatibility antigen, alpha chain BL3-7-like isoform X2 [Ovis aries musimon];CAI43975.2//MHC class I antigen [Ovis aries]
LOC101108558	101108558	978	961.18	4215.33	2.11633	2.11633	0	Up	0	LOC101108558	GO:0042612//MHC class I protein complex;GO:0016021//integral component of membrane	NA	GO:0006955//immune response;GO:0002474//antigen processing and presentation of peptide antigen via MHC class I	K06751//major histocompatibility complex, class I	XP_014960752.1//PREDICTED: LOW QUALITY PROTEIN: BOLA class I histocompatibility antigen, alpha chain BL3-7-like isoform X1 [Ovis aries];XP_012338345.1//hypothetical protein AK88_05320 [Plasmodium fragile]
LOC101110176	101110176	542	5.4	2014.65	8.52692	8.52692	0	Up	0	LOC101110176	NA	NA	NA	K02893//large subunit ribosomal protein L23Ae	XP_005693322.1//PREDICTED: 60S ribosomal protein L23a [Capra hircus]
CASQ2	101105292	4915	7469	3219	-1.23074	1.23074	0	Down	0	CASQ2	GO:0030018//Z disc;GO:0033018//sarcoplasmic reticulum lumen;GO:0005622//intracellular;GO:0030314//junctional membrane complex;GO:0005737//cytoplasm;GO:0016529//sarcoplasmic reticulum	GO:0005509//calcium ion binding;GO:0048306//calcium-dependent protein binding	GO:0043267//negative regulation of potassium ion transport;GO:0010649//regulation of cell communication by electrical coupling;GO:0051208//sequestering of calcium ion;GO:0045214//sarcomere organization;GO:0002027//regulation of heart rate;GO:0010880//regulation of release of sequestered calcium ion into cytosol by sarcoplasmic reticulum;GO:0006937//regulation of muscle contraction;GO:1901017//neg…	K22023//mucin-6;K18032//receptor-type tyrosine-protein phosphatase A [EC:3.1.3.48];K11306//histone acetyltransferase MYST4 [EC:2.3.1.48]	XP_012500045.1//PREDICTED: calsequestrin-2 isoform X1 [Propithecus coquereli];XP_021513020.1//calsequestrin-2 [Meriones unguiculatus];XP_018428564.1//PREDICTED: LOW QUALITY PROTEIN: calsequestrin-1 [Nanorana parkeri]
KLF11	101117833	3948	9880	4880	-1.03407	1.03407	0	Down	0	KLF11	GO:0005925//focal adhesion;GO:0016604//nuclear body;GO:0005829//cytosol	GO:0000981//RNA polymerase II transcription factor activity, sequence-specific DNA binding;GO:0044212//transcription regulatory region DNA binding	GO:0000122//negative regulation of transcription from RNA polymerase II promoter;GO:0043065//positive regulation of apoptotic process;GO:0000083//regulation of transcription involved in G1/S transition of mitotic cell cycle;GO:0008285//negative regulation of cell proliferation	K09209//krueppel-like factor 10/11	XP_011975244.1//PREDICTED: Krueppel-like factor 11 isoform X2 [Ovis aries musimon]
FRZB	101118419	2637	9332	4547	-1.05371	1.05371	0	Down	0	FRZB	GO:0005615//extracellular space;GO:0016021//integral component of membrane	GO:0042813//Wnt-activated receptor activity;GO:0017147//Wnt-protein binding;GO:0004930//G-protein coupled receptor activity	GO:0060029//convergent extension involved in organogenesis;GO:0061053//somite development;GO:0030178//negative regulation of Wnt signaling pathway;GO:0090103//cochlea morphogenesis;GO:0090090//negative regulation of canonical Wnt signaling pathway;GO:0043065//positive regulation of apoptotic process;GO:0070367//negative regulation of hepatocyte differentiation;GO:0008285//negative regulation of c…	K02185//secreted frizzled-related protein 4	XP_011987239.1//PREDICTED: secreted frizzled-related protein 3 [Ovis aries];XP_006083094.1//PREDICTED: secreted frizzled-related protein 3 isoform X1 [Myotis lucifugus]
FASN	100170327	7942	2862.26	6746	1.22044	1.22044	0	Up	0	FASN	NA	GO:0031177//phosphopantetheine binding;GO:0004320//oleoyl-[acyl-carrier-protein] hydrolase activity;GO:0004317//3-hydroxypalmitoyl-[acyl-carrier-protein] dehydratase activity;GO:0004313//[acyl-carrier-protein] S-acetyltransferase activity;GO:0016296//palmitoyl-[acyl-carrier-protein] hydrolase activity;GO:0004319//enoyl-[acyl-carrier-protein] reductase (NADPH, B-specific) activity;GO:0004314//[acy…	GO:0009058//biosynthetic process	K00665//fatty acid synthase, animal type [EC:2.3.1.85]	ABB36643.1//fatty acid synthase [Capra hircus];XP_011964746.1//PREDICTED: fatty acid synthase isoform X2 [Ovis aries musimon]
HOXC10	101122425	2689	4350	1453	-1.59842	1.59842	0	Down	0	HOXC10	GO:0005634//nucleus;GO:0016604//nuclear body;GO:0019907//cyclin-dependent protein kinase activating kinase holoenzyme complex	GO:0001228//transcriptional activator activity, RNA polymerase II transcription regulatory region sequence-specific DNA binding;GO:0000977//RNA polymerase II regulatory region sequence-specific DNA binding;GO:0043565//sequence-specific DNA binding	GO:0009952//anterior/posterior pattern specification;GO:0021520//spinal cord motor neuron cell fate specification;GO:0006355//regulation of transcription, DNA-templated;GO:0009954//proximal/distal pattern formation;GO:0050905//neuromuscular process;GO:0001501//skeletal system development;GO:0030326//embryonic limb morphogenesis	K17444//homrobox protein Hox-C10	XP_004006333.1//PREDICTED: homeobox protein Hox-C10 [Ovis aries];XP_015318758.1//PREDICTED: homeobox protein Hox-C10 isoform X2 [Bos taurus];ELK18961.1//Homeobox protein Hox-C10 [Pteropus alecto];XP_020947385.1//homeobox protein Hox-C10 isoform X2 [Sus scrofa]
CRABP2	101106810	1039	2656.39	592.62	-2.18072	2.18072	0	Down	0	CRABP2	GO:0070062//extracellular exosome;GO:0005783//endoplasmic reticulum;GO:0005654//nucleoplasm;GO:0005634//nucleus;GO:0005829//cytosol;GO:0005737//cytoplasm	GO:0016918//retinal binding;GO:0001972//retinoic acid binding;GO:0019841//retinol binding;GO:0005215//transporter activity	GO:0042573//retinoic acid metabolic process;GO:0048385//regulation of retinoic acid receptor signaling pathway;GO:0048672//positive regulation of collateral sprouting;GO:0035115//embryonic forelimb morphogenesis	K17289//cellular retinoic acid-binding protein 2	ELR54289.1//Cellular retinoic acid-binding protein 2, partial [Bos mutus];XP_004002676.1//PREDICTED: cellular retinoic acid-binding protein 2 isoform X1 [Ovis aries]
LOC101116302	101116302	472	1318.3	13.44	-6.63244	6.63244	3.99e-306	Down	7.59e-308	LOC101116302	NA	NA	NA	K02957//small subunit ribosomal protein S15Ae	XP_008540095.1//PREDICTED: 40S ribosomal protein S15a-like [Equus przewalskii]
RPS25	443521	445	367.13	2170.21	2.54704	2.54704	9.29e-303	Up	1.8e-304	RPS25	GO:0031012//extracellular matrix;GO:0070062//extracellular exosome;GO:0005840//ribosome;GO:0005634//nucleus;GO:0005654//nucleoplasm;GO:0015935//small ribosomal subunit;GO:0005730//nucleolus;GO:0005829//cytosol;GO:0022627//cytosolic small ribosomal subunit;GO:0005844//polysome	GO:0003723//RNA binding;GO:0003735//structural constituent of ribosome	GO:0034198//cellular response to amino acid starvation;GO:0006413//translational initiation;GO:0006614//SRP-dependent cotranslational protein targeting to membrane;GO:0000028//ribosomal small subunit assembly;GO:0019083//viral transcription;GO:0006412//translation;GO:0000184//nuclear-transcribed mRNA catabolic process, nonsense-mediated decay;GO:0006364//rRNA processing	K02975//small subunit ribosomal protein S25e	XP_012363578.1//PREDICTED: LOW QUALITY PROTEIN: 40S ribosomal protein S25-like [Nomascus leucogenys]
LOC106990881	106990881	589	1958.99	5057.94	1.352	1.352	7.67e-301	Up	1.49e-302	LOC106990881	NA	NA	NA	K02880//large subunit ribosomal protein L17e	AAH03896.2//Rpl17 protein, partial [Mus musculus]
PID1	101104810	2581	7106	3399	-1.08036	1.08036	6.27e-300	Down	1.22e-301	PID1	GO:0005737//cytoplasm	NA	GO:2000045//regulation of G1/S transition of mitotic cell cycle;GO:0071356//cellular response to tumor necrosis factor;GO:0071398//cellular response to fatty acid;GO:2001170//negative regulation of ATP biosynthetic process;GO:0046627//negative regulation of insulin receptor signaling pathway;GO:0071354//cellular response to interleukin-6;GO:0070584//mitochondrion morphogenesis;GO:0044320//cellula…	K08111//glypican 5;K14740//metallothionein 3;K21398//natural resistance-associated macrophage protein 2;K16349//natural cytotoxicity triggering receptor 3 ligand 1;K00308//N1-acetylpolyamine oxidase [EC:1.5.3.13]	EPY82351.1//PTB-containing, cubilin and LRP1-interacting protein [Camelus ferus];XP_014949063.1//PREDICTED: PTB-containing, cubilin and LRP1-interacting protein isoform X2 [Ovis aries];XP_020749071.1//PTB-containing, cubilin and LRP1-interacting protein isoform X1 [Odocoileus virginianus texanus];XP_004005036.1//PREDICTED: PTB-containing, cubilin and LRP1-interacting protein isoform X1 [Ovis arie…
LPL	443408	2841	1779	4724	1.39251	1.39251	6.23e-294	Up	1.24e-295	LPL	GO:0070062//extracellular exosome;GO:0005615//extracellular space;GO:0009986//cell surface;GO:0042627//chylomicron;GO:0034361//very-low-density lipoprotein particle;GO:0005886//plasma membrane;GO:0031225//anchored component of membrane	GO:0004620//phospholipase activity;GO:0004806//triglyceride lipase activity;GO:0008201//heparin binding;GO:0034185//apolipoprotein binding;GO:0005102//receptor binding;GO:0004465//lipoprotein lipase activity	GO:0019433//triglyceride catabolic process;GO:0010744//positive regulation of macrophage derived foam cell differentiation;GO:0016042//lipid catabolic process;GO:0006641//triglyceride metabolic process;GO:0010890//positive regulation of sequestering of triglyceride;GO:0090197//positive regulation of chemokine secretion;GO:0055096//low-density lipoprotein particle mediated signaling;GO:0034372//ve…	K01059//lipoprotein lipase [EC:3.1.1.34]	NP_001009394.1//lipoprotein lipase precursor [Ovis aries]
ALB	443393	2095	20	1180	5.86621	5.86621	1.79e-276	Up	3.76e-278	ALB	NA	NA	NA	K16141//serum albumin	P02769.4//RecName: Full=Serum albumin; AltName: Full=BSA; AltName: Allergen=Bos d 6; Flags: Precursor;AAI51547.1//ALB protein [Bos taurus]
AMPD3	101103503	6698	6979	3438	-1.03789	1.03789	5.78e-276	Down	1.22e-277	AMPD3	NA	GO:0046872//metal ion binding;GO:0003876//AMP deaminase activity	GO:0046034//ATP metabolic process;GO:0034101//erythrocyte homeostasis;GO:0032264//IMP salvage;GO:0046031//ADP metabolic process;GO:0046033//AMP metabolic process;GO:0046039//GTP metabolic process;GO:0097009//energy homeostasis	K01490//AMP deaminase [EC:3.5.4.6]	XP_006167511.1//PREDICTED: AMP deaminase 3 isoform X2 [Tupaia chinensis];XP_006167513.1//PREDICTED: AMP deaminase 3 isoform X4 [Tupaia chinensis];XP_004016210.1//PREDICTED: AMP deaminase 3 isoform X2 [Ovis aries];XP_017200847.1//PREDICTED: LOW QUALITY PROTEIN: AMP deaminase 3 [Oryctolagus cuniculus];XP_006167512.1//PREDICTED: AMP deaminase 3 isoform X3 [Tupaia chinensis];XP_014924187.1//PREDICTED…
GTL2	101123329	2006	6605	3179	-1.07142	1.07142	4.11e-275	Down	8.73e-277	GTL2	NA	NA	NA	NA	XP_005695466.2//PREDICTED: proline-rich receptor-like protein kinase PERK8 isoform X1 [Capra hircus];XP_005695467.2//PREDICTED: uncharacterized protein LOC102191280 isoform X2 [Capra hircus]
LOC101110434	101110434	1446	216.22	1676.25	2.93823	2.93823	7.83e-272	Up	1.68e-273	LOC101110434	NA	GO:0016491//oxidoreductase activity	NA	K04119//aldo-keto reductase family 1 member C3 [EC:1.1.1.51 1.1.1.188 1.1.1.213 1.1.1.357]	XP_012043993.1//PREDICTED: dihydrodiol dehydrogenase 3-like isoform X1 [Ovis aries];ACY06312.1//placental 20alpha hydroxysteroid dehydrogenase protein [Cervus elaphus];XP_014946937.1//PREDICTED: prostaglandin F synthase 1-like isoform X3 [Ovis aries musimon]
FOSB	101117101	4955	482.79	2263.77	2.21282	2.21282	9.59e-268	Up	2.08e-269	FOSB	GO:0005634//nucleus	GO:0003677//DNA binding;GO:0003700//DNA binding transcription factor activity	GO:0006357//regulation of transcription from RNA polymerase II promoter	K09029//protein FosB	XP_012045939.2//PREDICTED: LOW QUALITY PROTEIN: protein fosB [Ovis aries];XP_014438515.1//PREDICTED: protein fosB [Tupaia chinensis];XP_008047302.1//protein fosB, partial [Carlito syrichta]
HOXA10	101105239	2720	3371	1165	-1.54928	1.54928	7.4e-249	Down	1.72e-250	HOXA10	GO:0005634//nucleus;GO:0005667//transcription factor complex;GO:0005737//cytoplasm	GO:0000978//RNA polymerase II proximal promoter sequence-specific DNA binding;GO:0042826//histone deacetylase binding;GO:0043565//sequence-specific DNA binding;GO:0001077//transcriptional activator activity, RNA polymerase II proximal promoter sequence-specific DNA binding	GO:0009952//anterior/posterior pattern specification;GO:0060065//uterus development;GO:0006355//regulation of transcription, DNA-templated;GO:0007283//spermatogenesis;GO:0030326//embryonic limb morphogenesis;GO:0008584//male gonad development;GO:0009954//proximal/distal pattern formation;GO:0007338//single fertilization;GO:0001501//skeletal system development	K17443//homrobox protein Hox-A10	XP_015092726.1//PREDICTED: homeobox protein Hox-A10 [Vicugna pacos];XP_004652844.1//PREDICTED: homeobox protein Hox-A10 isoform X2 [Jaculus jaculus];XP_004007988.1//PREDICTED: homeobox protein Hox-A10 [Ovis aries];AMK74871.1//homeobox protein Hox-A10 isoform [Sus scrofa]
LOC101106384	101106384	254	2991.82	6244.71	1.04517	1.04517	4.83e-247	Up	1.14e-248	LOC101106384	NA	GO:0003785//actin monomer binding	GO:0007015//actin filament organization	K05764//thymosin, beta 4	XP_014959023.1//PREDICTED: thymosin beta-4 isoform X1 [Ovis aries]
ZNF774	105609087	6279	5956.11	2894.23	-1.05763	1.05763	5.29e-243	Down	1.27e-244	ZNF774	GO:0005634//nucleus;GO:0005622//intracellular	GO:0046872//metal ion binding;GO:0003676//nucleic acid binding	GO:0006355//regulation of transcription, DNA-templated	K09228//KRAB domain-containing zinc finger protein	XP_003986876.1//PREDICTED: zinc finger protein 774 isoform X2 [Felis catus];XP_012499174.1//PREDICTED: zinc finger protein 774 [Propithecus coquereli];XP_014644138.1//PREDICTED: zinc finger protein 774 [Ceratotherium simum simum]
NA	BGI_novel_G003248	1469	2156.01	4967.34	1.18767	1.18767	1.54e-241	Up	3.71e-243	NA	NA	NA	NA	K06751//major histocompatibility complex, class I	XP_011713753.1//PREDICTED: class I histocompatibility antigen, Gogo-B*0102 alpha chain isoform X3 [Macaca nemestrina]
ADAMTS8	101120031	3582	1139	78	-3.88459	3.88459	2.33e-235	Down	5.7e-237	ADAMTS8	GO:0005578//proteinaceous extracellular matrix	GO:0004222//metalloendopeptidase activity;GO:0008270//zinc ion binding	NA	K08623//a disintegrin and metalloproteinase with thrombospondin motifs 8 [EC:3.4.24.-]	XP_004019880.2//PREDICTED: A disintegrin and metalloproteinase with thrombospondin motifs 8 [Ovis aries]
KIAA1024L	101101982	2506	1114	76	-3.89004	3.89004	2.02e-230	Down	5.01e-232	KIAA1024L	NA	NA	NA	K05633//atrophin-1 interacting protein 5 (WW domain containing E3 ubiquitin protein ligase 1) [EC:2.3.2.26];K08631//a disintegrin and metalloproteinase with thrombospondin motifs 17 [EC:3.4.24.-]	XP_004009432.2//PREDICTED: UPF0258 protein KIAA1024-like homolog isoform X1 [Ovis aries];XP_012033556.1//PREDICTED: UPF0258 protein KIAA1024-like homolog isoform X2 [Ovis aries];XP_005682702.3//PREDICTED: UPF0258 protein KIAA1024-like homolog [Capra hircus];XP_011985556.1//PREDICTED: UPF0258 protein KIAA1024-like homolog isoform X3 [Ovis aries musimon]
LOC101102857	101102857	1706	1777.83	4293.23	1.25551	1.25551	6.54e-228	Up	1.63e-229	LOC101102857	GO:0005737//cytoplasm	GO:0003746//translation elongation factor activity;GO:0005525//GTP binding;GO:0003924//GTPase activity	NA	K03231//elongation factor 1-alpha	XP_012040812.1//PREDICTED: elongation factor 1-alpha 1-like isoform X1 [Ovis aries]
ARMC6	101106680	2789	4927	2264	-1.13827	1.13827	1.76e-226	Down	4.47e-228	ARMC6	NA	NA	NA	K14611//solute carrier family 23 (nucleobase transporter), member 1/2;K16628//collagen, type VII, alpha;K12823//ATP-dependent RNA helicase DDX5/DBP2 [EC:3.6.4.13];K06236//collagen, type I, alpha;K16349//natural cytotoxicity triggering receptor 3 ligand 1;K00308//N1-acetylpolyamine oxidase [EC:1.5.3.13]	XP_004008458.2//PREDICTED: LOW QUALITY PROTEIN: armadillo repeat-containing protein 6 [Ovis aries]
NA	BGI_novel_G002052	1388	5155.15	2424.13	-1.10498	1.10498	6.59e-226	Down	1.69e-227	NA	NA	NA	NA	K15182//negative elongation factor E	XP_018781912.1//PREDICTED: putative uncharacterized protein DDB_G0290521, partial [Serinus canaria]
PRSS23	101102187	3869	2026	4620	1.17282	1.17282	2.8e-220	Up	7.37e-222	PRSS23	GO:0070062//extracellular exosome;GO:0005634//nucleus	GO:0004252//serine-type endopeptidase activity	NA	K09627//serine protease 23 [EC:3.4.21.-]	XP_004019447.1//PREDICTED: serine protease 23 [Ovis aries]
PLIN1	100135431	2600	871.59	2692.25	1.61065	1.61065	4.56e-208	Up	1.28e-209	PLIN1	GO:0005811//lipid droplet;GO:0005829//cytosol	NA	GO:0016042//lipid catabolic process	K08768//perilipin-1	XP_014957247.1//PREDICTED: perilipin-1 isoform X1 [Ovis aries];NP_001107245.1//perilipin-1 [Ovis aries];XP_017922059.1//PREDICTED: perilipin-1 isoform X3 [Capra hircus];XP_005977239.1//PREDICTED: LOW QUALITY PROTEIN: perilipin-1 [Pantholops hodgsonii]
NPR3	101114557	7531	1337	197	-2.77917	2.77917	1.5e-207	Down	4.27e-209	NPR3	NA	NA	NA	K12325//atrial natriuretic peptide clearance receptor	XP_014956815.1//PREDICTED: atrial natriuretic peptide receptor 3 isoform X2 [Ovis aries];XP_014956814.1//PREDICTED: atrial natriuretic peptide receptor 3 isoform X1 [Ovis aries];XP_011354762.1//PREDICTED: atrial natriuretic peptide receptor 3 isoform X3 [Pteropus vampyrus]
MYH11	101114409	5865	2559.02	5304.17	1.0351	1.0351	1.09e-206	Up	3.1e-208	MYH11	GO:0005859//muscle myosin complex;GO:0070062//extracellular exosome;GO:0005829//cytosol;GO:0016459//myosin complex;GO:0032982//myosin filament;GO:0042470//melanosome	GO:0051015//actin filament binding;GO:0005524//ATP binding;GO:0003774//motor activity;GO:0008307//structural constituent of muscle;GO:0005516//calmodulin binding	GO:0030241//skeletal muscle myosin thick filament assembly;GO:0032869//cellular response to insulin stimulus;GO:0006936//muscle contraction;GO:0048739//cardiac muscle fiber development;GO:0006939//smooth muscle contraction;GO:0048251//elastic fiber assembly	K10352//myosin heavy chain	XP_014959580.1//PREDICTED: LOW QUALITY PROTEIN: myosin-11 isoform X1 [Ovis aries];EPQ11318.1//Myosin-11 [Myotis brandtii];XP_004441897.1//PREDICTED: myosin-11 isoform X2 [Ceratotherium simum simum];XP_017895735.1//PREDICTED: myosin-11 isoform X2 [Capra hircus];XP_017895734.1//PREDICTED: myosin-11 isoform X1 [Capra hircus];NP_001095597.1//myosin-11 [Bos taurus];XP_017727205.1//PREDICTED: myosin-11…
FABP4	100137067	687	372	1745	2.21342	2.21342	1.11e-206	Up	3.17e-208	FABP4	GO:0070062//extracellular exosome;GO:0005829//cytosol	GO:0005504//fatty acid binding;GO:0005215//transporter activity	GO:0045892//negative regulation of transcription, DNA-templated;GO:0050872//white fat cell differentiation;GO:0050729//positive regulation of inflammatory response;GO:0071356//cellular response to tumor necrosis factor;GO:0001816//cytokine production;GO:0050727//regulation of inflammatory response;GO:0006469//negative regulation of protein kinase activity;GO:0006631//fatty acid metabolic process;…	K08753//fatty acid-binding protein 4, adipocyte	NP_001108139.1//fatty acid-binding protein, adipocyte [Ovis aries]
PSAT1	101120382	2268	1549	309	-2.34209	2.34209	9.57e-199	Down	2.83e-200	PSAT1	NA	NA	NA	K00831//phosphoserine aminotransferase [EC:2.6.1.52]	EAW62623.1//phosphoserine aminotransferase 1, isoform CRA_e [Homo sapiens];XP_010849442.1//PREDICTED: phosphoserine aminotransferase [Bison bison bison]
LOC105611821	105611821	479	1102	2937	1.39778	1.39778	3.85e-184	Up	1.19e-185	LOC105611821	NA	NA	NA	NA	NA
CHI3L1	443279	1706	317.98	1485.61	2.20761	2.20761	1.61e-175	Up	5.16e-177	CHI3L1	GO:0005615//extracellular space;GO:0005783//endoplasmic reticulum;GO:0005576//extracellular region;GO:0005737//cytoplasm;GO:0048471//perinuclear region of cytoplasm	GO:0030246//carbohydrate binding;GO:0008061//chitin binding	GO:0030324//lung development;GO:0009612//response to mechanical stimulus;GO:0051897//positive regulation of protein kinase B signaling;GO:0070741//response to interleukin-6;GO:0007250//activation of NF-kappaB-inducing kinase activity;GO:0071356//cellular response to tumor necrosis factor;GO:0072606//interleukin-8 secretion;GO:0006954//inflammatory response;GO:0006915//apoptotic process;GO:0010800…	K17523//chitinase-3-like protein 1/2	XP_012042288.1//PREDICTED: chitinase-3-like protein 1 isoform X2 [Ovis aries];XP_004013590.1//PREDICTED: chitinase-3-like protein 1 isoform X1 [Ovis aries]
NA	BGI_novel_G003152	10016	1876.51	534.37	-1.82858	1.82858	1.89e-175	Down	6.06e-177	NA	GO:0045277//respiratory chain complex IV;GO:0005743//mitochondrial inner membrane;GO:0016021//integral component of membrane;GO:0005750//mitochondrial respiratory chain complex III;GO:0005751//mitochondrial respiratory chain complex IV	GO:0020037//heme binding;GO:0005506//iron ion binding;GO:0004129//cytochrome-c oxidase activity	GO:0006119//oxidative phosphorylation;GO:0009060//aerobic respiration	K02256//cytochrome c oxidase subunit 1 [EC:1.9.3.1]	AFN06203.1//cytochrome c oxidase subunit I (mitochondrion) [Ovis ammon hodgsoni]
THBD	101103256	3806	1442	3370	1.20824	1.20824	1.15e-168	Up	3.79e-170	THBD	GO:0009986//cell surface;GO:0005887//integral component of plasma membrane	GO:0005509//calcium ion binding;GO:0004888//transmembrane signaling receptor activity	GO:0030195//negative regulation of blood coagulation;GO:0007565//female pregnancy	K03907//thrombomodulin	XP_014955160.1//PREDICTED: thrombomodulin [Ovis aries]
NA	BGI_novel_G000517	815	1889.44	3996.18	1.06423	1.06423	3.83e-163	Up	1.31e-164	NA	GO:0005840//ribosome;GO:0016020//membrane;GO:0005829//cytosol;GO:0022625//cytosolic large ribosomal subunit	GO:0003723//RNA binding;GO:0003735//structural constituent of ribosome	GO:0006413//translational initiation;GO:0006614//SRP-dependent cotranslational protein targeting to membrane;GO:0097327//response to antineoplastic agent;GO:0019083//viral transcription;GO:0000184//nuclear-transcribed mRNA catabolic process, nonsense-mediated decay;GO:0006412//translation;GO:0006364//rRNA processing	K02882//large subunit ribosomal protein L18Ae	XP_004873387.2//60S ribosomal protein L18a [Heterocephalus glaber]
NDRG1	101120172	2996	2124	4328	1.01048	1.01048	2.69e-162	Up	9.27e-164	NDRG1	NA	NA	NA	K18266//protein NDRG1	XP_011985629.1//PREDICTED: protein NDRG1 isoform X2 [Ovis aries musimon];XP_004011982.1//PREDICTED: protein NDRG1 isoform X1 [Ovis aries]
LOC101113217	101113217	2249	1737.18	496.86	-1.82227	1.82227	9.83e-162	Down	3.4e-163	LOC101113217	GO:0042612//MHC class I protein complex;GO:0016021//integral component of membrane	NA	GO:0006955//immune response;GO:0002474//antigen processing and presentation of peptide antigen via MHC class I	K06751//major histocompatibility complex, class I	XP_014960776.1//PREDICTED: BOLA class I histocompatibility antigen, alpha chain BL3-7-like [Ovis aries];XP_012770936.1//hypothetical protein, conserved [Babesia bigemina]
CBY1	101105234	1320	1787	3833	1.0845	1.0845	2.25e-161	Up	7.78e-163	CBY1	NA	NA	NA	K08111//glypican 5;K06797//cadherin 4, type 1, R-cadherin;K10838//xeroderma pigmentosum group C-complementing protein;K00308//N1-acetylpolyamine oxidase [EC:1.5.3.13]	XP_019798976.1//PREDICTED: protein chibby homolog 1 isoform X3 [Tursiops truncatus];XP_019798959.1//PREDICTED: protein chibby homolog 1 isoform X1 [Tursiops truncatus];XP_012031047.1//PREDICTED: protein chibby homolog 1 isoform X2 [Ovis aries];XP_012031046.1//PREDICTED: protein chibby homolog 1 isoform X1 [Ovis aries];XP_011352692.1//PREDICTED: protein chibby homolog 1 isoform X2 [Pteropus vampyr…
TMTC1	101108298	7309	716.02	2139	1.56243	1.56243	2.12e-158	Up	7.44e-160	TMTC1	GO:0016021//integral component of membrane;GO:0005739//mitochondrion	NA	NA	K09667//protein O-GlcNAc transferase [EC:2.4.1.255]	XP_004006801.1//PREDICTED: transmembrane and TPR repeat-containing protein 1 isoform X3 [Ovis aries];XP_012021373.1//PREDICTED: transmembrane and TPR repeat-containing protein 1 isoform X8 [Ovis aries musimon];XP_012021369.1//PREDICTED: transmembrane and TPR repeat-containing protein 1 isoform X5 [Ovis aries musimon];XP_012021371.1//PREDICTED: transmembrane and TPR repeat-containing protein 1 iso…
LOC101120580	101120580	4519	1134.87	203.53	-2.49565	2.49565	5.92e-157	Down	2.11e-158	LOC101120580	NA	NA	NA	K17751//myosin heavy chain 6/7	XP_015976036.1//PREDICTED: myosin-6 [Rousettus aegyptiacus];XP_004010376.1//PREDICTED: LOW QUALITY PROTEIN: myosin-6 [Ovis aries];XP_015105863.1//PREDICTED: myosin-6 [Vicugna pacos];XP_020954892.1//myosin-6 isoform X1 [Sus scrofa];XP_005978098.1//PREDICTED: LOW QUALITY PROTEIN: myosin-7 [Pantholops hodgsonii];XP_020954893.1//myosin-6 isoform X2 [Sus scrofa]
LOC101122092	101122092	586	1794.84	3809.98	1.06949	1.06949	7.69e-157	Up	2.75e-158	LOC101122092	GO:0005634//nucleus;GO:0005829//cytosol;GO:0016021//integral component of membrane;GO:0005739//mitochondrion;GO:0000139//Golgi membrane	GO:0015035//protein disulfide oxidoreductase activity;GO:0009055//electron transfer activity;GO:0016829//lyase activity;GO:0020037//heme binding;GO:0003677//DNA binding;GO:0043295//glutathione binding;GO:0050220//prostaglandin-E synthase activity	GO:0001516//prostaglandin biosynthetic process;GO:0046903//secretion;GO:0045893//positive regulation of transcription, DNA-templated;GO:0045454//cell redox homeostasis	K05309//microsomal prostaglandin-E synthase 2 [EC:5.3.99.3]	XP_019826473.1//PREDICTED: prostaglandin E synthase 2 [Bos indicus]
CIDEC	101102430	1158	275	1252	2.17029	2.17029	5.51e-145	Up	2.07e-146	CIDEC	GO:0005829//cytosol	NA	GO:0097194//execution phase of apoptosis;GO:0034389//lipid particle organization	K02310//DNA fragmentation factor, 45 kD, alpha subunit	XP_011954924.1//PREDICTED: cell death activator CIDE-3 isoform X2 [Ovis aries]
AIF1L	101122182	3280	1524	3314	1.10427	1.10427	8.99e-144	Up	3.41e-145	AIF1L	NA	NA	NA	K18617//allograft inflammatory factor 1	XP_011973655.1//PREDICTED: allograft inflammatory factor 1-like isoform X2 [Ovis aries musimon];XP_014949615.1//PREDICTED: allograft inflammatory factor 1-like isoform X1 [Ovis aries]
LOC101111988	101111988	852	2595.3	1085.6	-1.27385	1.27385	6.71e-143	Down	2.56e-144	LOC101111988	GO:0005576//extracellular region	GO:0005102//receptor binding	GO:0009755//hormone-mediated signaling pathway	K09228//KRAB domain-containing zinc finger protein;K05691//catenin alpha;K08725//agouti signaling protein	CAA10770.1//reverse transcriptase-like [Bos taurus];XP_012044479.1//PREDICTED: agouti-signaling protein isoform X2 [Ovis aries]
LOC101118765	101118765	1022	1124.16	2694.33	1.24464	1.24464	1.86e-141	Up	7.13e-143	LOC101118765	NA	NA	NA	K14753//guanine nucleotide-binding protein subunit beta-2-like 1 protein	XP_014817290.1//PREDICTED: guanine nucleotide-binding protein subunit beta-2-like 1, partial [Calidris pugnax]
LOC101114082	101114082	1978	524	1698	1.67976	1.67976	1.17e-139	Up	4.55e-141	LOC101114082	NA	GO:0005544//calcium-dependent phospholipid binding;GO:0005509//calcium ion binding	GO:0007596//blood coagulation	K17096//annexin A8	XP_004021595.1//PREDICTED: annexin A8 [Ovis aries]
LOC101110847	101110847	3071	3476	1704	-1.04494	1.04494	1.91e-139	Down	7.45e-141	LOC101110847	GO:0070062//extracellular exosome;GO:0010008//endosome membrane;GO:0005929//cilium;GO:0005886//plasma membrane;GO:0048471//perinuclear region of cytoplasm	GO:0005525//GTP binding;GO:0003924//GTPase activity	GO:0017157//regulation of exocytosis;GO:0009306//protein secretion;GO:0006904//vesicle docking involved in exocytosis;GO:1903307//positive regulation of regulated secretory pathway	K07908//Ras-related protein Rab-15	XP_016781729.1//PREDICTED: ras-related protein Rab-15 isoform X1 [Pan troglodytes];XP_011971119.1//PREDICTED: ras-related protein Rab-15 isoform X2 [Ovis aries musimon]
PGPEP1L	101111665	10028	3631.93	1827.86	-1.00702	1.00702	3.99e-137	Down	1.58e-138	PGPEP1L	GO:0005622//intracellular	GO:0003676//nucleic acid binding	GO:0006355//regulation of transcription, DNA-templated	K09228//KRAB domain-containing zinc finger protein;K13207//CUG-BP- and ETR3-like factor;K08111//glypican 5;K05691//catenin alpha;K01304//pyroglutamyl-peptidase [EC:3.4.19.3]	XP_020766571.1//pyroglutamyl-peptidase 1-like protein isoform X1 [Odocoileus virginianus texanus];CAA10770.1//reverse transcriptase-like [Bos taurus];XP_014957351.1//PREDICTED: pyroglutamyl-peptidase 1-like protein isoform X1 [Ovis aries];XP_014957353.1//PREDICTED: pyroglutamyl-peptidase 1-like protein isoform X3 [Ovis aries];XP_013828356.2//PREDICTED: pyroglutamyl-peptidase 1-like protein isofor…
FANCC	101112700	1779	1003.04	2475.62	1.28697	1.28697	5.63e-137	Up	2.24e-138	FANCC	GO:0005829//cytosol;GO:0043240//Fanconi anaemia nuclear complex;GO:0005737//cytoplasm	GO:0003746//translation elongation factor activity;GO:0005525//GTP binding;GO:0003924//GTPase activity	GO:0019430//removal of superoxide radicals;GO:0007281//germ cell development;GO:0048854//brain morphogenesis;GO:0002262//myeloid cell homeostasis;GO:0006289//nucleotide-excision repair;GO:0097150//neuronal stem cell population maintenance	K03231//elongation factor 1-alpha;K10890//fanconi anemia group C protein	XP_004004139.1//PREDICTED: Fanconi anemia group C protein [Ovis aries];XP_012040812.1//PREDICTED: elongation factor 1-alpha 1-like isoform X1 [Ovis aries]
HOXA9	101105652	4197	2210	864	-1.37138	1.37138	2.16e-136	Down	8.63e-138	HOXA9	GO:0005634//nucleus	GO:0043565//sequence-specific DNA binding	GO:0006355//regulation of transcription, DNA-templated	K21950//homeobox protein Hox-A9;K09303//homeobox protein HoxA/B/D3;K17444//homrobox protein Hox-C10;K09296//homeobox protein HoxC/D11	OWK06472.1//HOXA9 [Cervus elaphus hippelaphus];NP_001264167.1//homeobox protein Hox-A9 isoform 2 [Mus musculus];XP_005903756.1//PREDICTED: homeobox protein Hox-A9 [Bos mutus];AAI53292.1//HOXA9 protein [Bos taurus]
RBP4	101105458	842	865	2231	1.35048	1.35048	5.33e-133	Up	2.2e-134	RBP4	GO:0070062//extracellular exosome;GO:0005576//extracellular region	GO:0036094//small molecule binding;GO:0005501//retinoid binding;GO:0005215//transporter activity;GO:0019841//retinol binding	GO:0032024//positive regulation of insulin secretion;GO:0001654//eye development;GO:0042572//retinol metabolic process;GO:0006094//gluconeogenesis;GO:0032526//response to retinoic acid;GO:0030277//maintenance of gastrointestinal epithelium;GO:0042593//glucose homeostasis	K18271//retinol-binding protein 4	XP_011992224.1//PREDICTED: retinol-binding protein 4 isoform X2 [Ovis aries musimon];XP_014958814.1//PREDICTED: retinol-binding protein 4 isoform X1 [Ovis aries]
ITGB4	101119919	6847	902.12	2263.46	1.3107	1.3107	6.82e-129	Up	2.86e-130	ITGB4	NA	NA	NA	K06525//integrin beta 4	XP_014954437.1//PREDICTED: LOW QUALITY PROTEIN: integrin beta-4 isoform X1 [Ovis aries];XP_011965139.1//PREDICTED: integrin beta-4 isoform X5 [Ovis aries musimon];XP_017919286.1//PREDICTED: integrin beta-4 isoform X1 [Capra hircus]
NA	BGI_novel_G002497	1410	634.82	1827.25	1.50882	1.50882	9.75e-129	Up	4.09e-130	NA	NA	NA	NA	K06856//immunoglobulin heavy chain	CAA49451.1//immunoglobulin gamma-1 chain, partial [Ovis aries]
LOC105602976	105602976	545	453.87	1505.37	1.71333	1.71333	2.06e-127	Up	8.74e-129	LOC105602976	NA	NA	NA	K18467//vacuolar protein sorting-associated protein 29;K06554//immunoglobulin lambda-like polypeptide 1	AAX45027.1//immunoglobulin lambda light chain F7-299 [Capra hircus];AAI42385.1//Unknown (protein for MGC:159455) [Bos taurus];XP_017916681.1//PREDICTED: LOW QUALITY PROTEIN: immunoglobulin lambda-like polypeptide 5 [Capra hircus]
NA	BGI_novel_G002384	2659	2220.12	918.14	-1.29029	1.29029	7.77e-125	Down	3.37e-126	NA	NA	NA	NA	K08111//glypican 5	CAA10770.1//reverse transcriptase-like [Bos taurus]
TUSC5	101112744	3502	350	1275	1.84863	1.84863	6.16e-120	Up	2.76e-121	TUSC5	GO:0016021//integral component of membrane;GO:0005886//plasma membrane;GO:0030659//cytoplasmic vesicle membrane	NA	GO:0045026//plasma membrane fusion;GO:0009607//response to biotic stimulus;GO:0044381//glucose import in response to insulin stimulus;GO:0099638//endosome to plasma membrane protein transport	K16628//collagen, type VII, alpha;K19720//collagen, type III, alpha	XP_004012578.1//PREDICTED: tumor suppressor candidate 5 isoform X1 [Ovis aries]
JUNB	443117	1379	817	2059	1.3171	1.3171	3.21e-118	Up	1.46e-119	JUNB	NA	NA	NA	K09028//transcription factor jun-B	XP_014951104.1//PREDICTED: LOW QUALITY PROTEIN: transcription factor jun-B isoform X1 [Ovis aries]
LOC105611977	105611977	4749	906.61	2199.22	1.262	1.262	3.66e-118	Up	1.66e-119	LOC105611977	NA	NA	NA	K14611//solute carrier family 23 (nucleobase transporter), member 1/2;K14740//metallothionein 3	ELR59748.1//hypothetical protein M91_15431, partial [Bos mutus]
ACACA	443186	9739	1447.89	2982.06	1.02592	1.02592	6.12e-115	Up	2.83e-116	ACACA	GO:0070062//extracellular exosome;GO:0005829//cytosol;GO:0001650//fibrillar center;GO:0015629//actin cytoskeleton;GO:0005739//mitochondrion	GO:0003989//acetyl-CoA carboxylase activity;GO:0046872//metal ion binding;GO:0004075//biotin carboxylase activity;GO:0005524//ATP binding;GO:0042802//identical protein binding;GO:0016874//ligase activity	GO:0051289//protein homotetramerization;GO:0046949//fatty-acyl-CoA biosynthetic process;GO:0044268//multicellular organismal protein metabolic process;GO:0001894//tissue homeostasis;GO:0045540//regulation of cholesterol biosynthetic process;GO:0031325//positive regulation of cellular metabolic process;GO:0006768//biotin metabolic process;GO:2001295//malonyl-CoA biosynthetic process;GO:0006084//ac…	K11262//acetyl-CoA carboxylase / biotin carboxylase 1 [EC:6.4.1.2 6.3.4.14]	XP_010859850.1//PREDICTED: LOW QUALITY PROTEIN: acetyl-CoA carboxylase 1 [Bison bison bison];XP_022364740.1//acetyl-CoA carboxylase 1 isoform X1 [Enhydra lutris kenyoni];XP_003929117.1//PREDICTED: acetyl-CoA carboxylase 1 isoform X2 [Saimiri boliviensis boliviensis]
KRT8	101110495	1774	231	985	2.07579	2.07579	4.47e-108	Up	2.16e-109	KRT8	NA	NA	NA	K07605//type II keratin, basic	XP_012029598.1//PREDICTED: LOW QUALITY PROTEIN: keratin, type II cytoskeletal 8 [Ovis aries]
LOC101109155	101109155	2167	1285.08	2682.34	1.0452	1.0452	1.15e-106	Up	5.65e-108	LOC101109155	NA	NA	NA	K02921//large subunit ribosomal protein L37Ae	XP_014391696.1//PREDICTED: putative 60S ribosomal protein L37a [Myotis brandtii];XP_020758391.1//putative 60S ribosomal protein L37a [Odocoileus virginianus texanus]
LOC101110341	101110341	4272	1514.21	549.24	-1.47949	1.47949	5.35e-105	Down	2.68e-106	LOC101110341	GO:0005887//integral component of plasma membrane;GO:0005737//cytoplasm	GO:0050501//hyaluronan synthase activity	GO:0030335//positive regulation of cell migration;GO:0071498//cellular response to fluid shear stress;GO:0071356//cellular response to tumor necrosis factor;GO:1900625//positive regulation of monocyte aggregation;GO:0045226//extracellular polysaccharide biosynthetic process;GO:0090500//endocardial cushion to mesenchymal transition;GO:0071347//cellular response to interleukin-1;GO:0085029//extrace…	K00752//hyaluronan synthase [EC:2.4.1.212]	XP_020761685.1//hyaluronan synthase 2 isoform X1 [Odocoileus virginianus texanus]
ACOT9	101113041	1684	2692	1341	-1.02181	1.02181	2.36e-104	Down	1.19e-105	ACOT9	GO:0005739//mitochondrion	GO:0052689//carboxylic ester hydrolase activity	NA	K17361//acyl-coenzyme A thioesterase 9 [EC:3.1.2.-]	XP_017899411.1//PREDICTED: acyl-coenzyme A thioesterase 9, mitochondrial [Capra hircus];XP_011995903.1//PREDICTED: acyl-coenzyme A thioesterase 9, mitochondrial isoform X2 [Ovis aries musimon]
HTRA3	101119395	2320	790	1920	1.26475	1.26475	1.22e-103	Up	6.25e-105	HTRA3	NA	NA	NA	K08785//HtrA serine peptidase 3 [EC:3.4.21.-]	XP_019567098.1//PREDICTED: serine protease HTRA3 isoform X2 [Rhinolophus sinicus];XP_014952144.1//PREDICTED: LOW QUALITY PROTEIN: serine protease HTRA3 isoform X1 [Ovis aries]
LOC101115732	101115732	2802	12.7	444.97	5.11437	5.11437	1.91e-103	Up	9.79e-105	LOC101115732	NA	NA	NA	K12309//beta-galactosidase [EC:3.2.1.23]	XP_014946014.1//PREDICTED: beta-galactosidase-1-like protein 2 isoform X2 [Ovis aries musimon];XP_006068541.1//PREDICTED: beta-galactosidase-1-like protein 2-like isoform X1 [Bubalus bubalis];XP_014956322.1//PREDICTED: beta-galactosidase-1-like protein 2 isoform X1 [Ovis aries]
LOC101111101	101111101	870	282.08	1055.31	1.88705	1.88705	3.17e-102	Up	1.64e-103	LOC101111101	GO:0005758//mitochondrial intermembrane space;GO:0005739//mitochondrion;GO:0070469//respiratory chain	GO:0009055//electron transfer activity;GO:0046872//metal ion binding;GO:0020037//heme binding	GO:0043280//positive regulation of cysteine-type endopeptidase activity involved in apoptotic process;GO:0006123//mitochondrial electron transport, cytochrome c to oxygen;GO:0055114//oxidation-reduction process;GO:0006122//mitochondrial electron transport, ubiquinol to cytochrome c;GO:0006915//apoptotic process	K08738//cytochrome c	XP_005960005.1//PREDICTED: cytochrome c-like [Pantholops hodgsonii]
NA	BGI_novel_G002746	7268	41.95	514.67	3.60047	3.60047	3.06e-100	Up	1.61e-101	NA	NA	NA	NA	K09228//KRAB domain-containing zinc finger protein;K08111//glypican 5	BAE19808.1//bucentaur, partial [Muntiacus reevesi]
S100A4	101104794	593	719	1783	1.29381	1.29381	9.55e-100	Up	5.03e-101	S100A4	GO:0070062//extracellular exosome;GO:0005634//nucleus;GO:0048471//perinuclear region of cytoplasm	GO:0003723//RNA binding;GO:0050786//RAGE receptor binding;GO:0042802//identical protein binding;GO:0005509//calcium ion binding;GO:0046914//transition metal ion binding	GO:0043123//positive regulation of I-kappaB kinase/NF-kappaB signaling	K21128//protein S100-A9;K17274//calpactin-1 light chain	XP_011783512.1//PREDICTED: protein S100-A4 isoform X1 [Colobus angolensis palliatus];XP_013852496.1//protein S100-A4 isoform X1 [Sus scrofa]
PPL	101104034	5963	1189.25	2435.08	1.01748	1.01748	8.77e-93	Up	4.83e-94	PPL	NA	NA	NA	K10386//periplakin	XP_014959368.1//PREDICTED: LOW QUALITY PROTEIN: periplakin isoform X1 [Ovis aries];XP_013851124.1//periplakin isoform X2 [Sus scrofa]
SLC7A8	443250	4459	1074	2231	1.03826	1.03826	6.28e-88	Up	3.57e-89	SLC7A8	GO:0070062//extracellular exosome;GO:0005887//integral component of plasma membrane;GO:0016021//integral component of membrane;GO:0005886//plasma membrane	GO:0019534//toxin transmembrane transporter activity;GO:0015175//neutral amino acid transmembrane transporter activity;GO:0015101//organic cation transmembrane transporter activity;GO:0015179//L-amino acid transmembrane transporter activity;GO:0015297//antiporter activity	GO:0015804//neutral amino acid transport	K13781//solute carrier family 7 (L-type amino acid transporter), member 8	XP_012036368.1//PREDICTED: large neutral amino acids transporter small subunit 2 isoform X2 [Ovis aries];XP_004010382.1//PREDICTED: large neutral amino acids transporter small subunit 2 isoform X1 [Ovis aries]
CFB	101115072	2542	422.51	1223.08	1.51702	1.51702	3.47e-87	Up	2e-88	CFB	GO:0005576//extracellular region	GO:0004252//serine-type endopeptidase activity	GO:0006957//complement activation, alternative pathway	K01335//component factor B [EC:3.4.21.47]	XP_004018978.2//PREDICTED: complement factor B [Ovis aries];XP_010831648.1//PREDICTED: complement factor B [Bison bison bison]
GDNF	101117619	3183	1007	314	-1.69766	1.69766	1.97e-85	Down	1.16e-86	GDNF	GO:0005576//extracellular region	GO:0008083//growth factor activity;GO:0042803//protein homodimerization activity	GO:2001240//negative regulation of extrinsic apoptotic signaling pathway in absence of ligand;GO:0048485//sympathetic nervous system development;GO:0072107//positive regulation of ureteric bud formation;GO:0051584//regulation of dopamine uptake involved in synaptic transmission;GO:0001658//branching involved in ureteric bud morphogenesis;GO:0031175//neuron projection development;GO:0001759//organ…	K05452//glial cell derived neurotrophic factor	XP_017921273.1//PREDICTED: glial cell line-derived neurotrophic factor isoform X2 [Capra hircus];XP_011985177.1//PREDICTED: glial cell line-derived neurotrophic factor isoform X2 [Ovis aries musimon]
AQP1	442999	823	761	1735	1.17253	1.17253	2.65e-83	Up	1.59e-84	AQP1	GO:0016323//basolateral plasma membrane;GO:0030424//axon;GO:0005634//nucleus;GO:0031965//nuclear membrane;GO:0005903//brush border;GO:0016324//apical plasma membrane;GO:0031526//brush border membrane;GO:0005737//cytoplasm;GO:0009925//basal plasma membrane;GO:0042383//sarcolemma;GO:0016021//integral component of membrane;GO:0045177//apical part of cell	GO:0008519//ammonium transmembrane transporter activity;GO:0015168//glycerol transmembrane transporter activity;GO:0005267//potassium channel activity;GO:0005223//intracellular cGMP activated cation channel activity;GO:0030184//nitric oxide transmembrane transporter activity;GO:0015250//water channel activity;GO:0046875//ephrin receptor binding;GO:0035379//carbon dioxide transmembrane transporter…	GO:0033554//cellular response to stress;GO:0071260//cellular response to mechanical stimulus;GO:0034644//cellular response to UV;GO:0046878//positive regulation of saliva secretion;GO:0030185//nitric oxide transport;GO:0072488//ammonium transmembrane transport;GO:0045766//positive regulation of angiogenesis;GO:0015793//glycerol transport;GO:0070301//cellular response to hydrogen peroxide;GO:00424…	K09864//aquaporin-1	NP_001009194.1//aquaporin-1 [Ovis aries]
LOC106990976	106990976	1101	505.84	70.75	-2.85432	2.85432	2.7e-81	Down	1.65e-82	LOC106990976	NA	NA	NA	NA	NA
PAQR6	101102524	2901	89.94	558.1	2.61705	2.61705	6.1e-81	Up	3.73e-82	PAQR6	GO:0016021//integral component of membrane	NA	NA	K17387//kinesin family member 23;K16349//natural cytotoxicity triggering receptor 3 ligand 1;K07297//adiponectin receptor;K02184//formin 2	XP_004002657.2//PREDICTED: progestin and adipoQ receptor family member 6 isoform X1 [Ovis aries];XP_012038589.1//PREDICTED: progestin and adipoQ receptor family member 6 isoform X2 [Ovis aries]
TSPO	443123	644	622	1484	1.23807	1.23807	1.01e-77	Up	6.37e-79	TSPO	GO:0016021//integral component of membrane;GO:0031966//mitochondrial membrane	NA	GO:0006869//lipid transport	K05770//translocator protein	XP_005985726.1//PREDICTED: LOW QUALITY PROTEIN: translocator protein (18kDa) [Pantholops hodgsonii];NP_001009747.1//translocator protein [Ovis aries]
GFAP	443220	2816	105	574.94	2.43659	2.43659	5.36e-77	Up	3.42e-78	GFAP	GO:0016020//membrane;GO:0097450//astrocyte end-foot;GO:0044297//cell body;GO:0043209//myelin sheath;GO:0005882//intermediate filament;GO:0005737//cytoplasm	GO:0042802//identical protein binding;GO:0005198//structural molecule activity	GO:0045109//intermediate filament organization;GO:0014002//astrocyte development;GO:0051580//regulation of neurotransmitter uptake;GO:0010977//negative regulation of neuron projection development;GO:0030198//extracellular matrix organization;GO:0060291//long-term synaptic potentiation;GO:0031102//neuron projection regeneration;GO:0010625//positive regulation of Schwann cell proliferation;GO:19047…	K05640//glial fibrillary acidic protein	XP_012041610.2//PREDICTED: LOW QUALITY PROTEIN: glial fibrillary acidic protein isoform X1 [Ovis aries];XP_020729166.1//glial fibrillary acidic protein isoform X2 [Odocoileus virginianus texanus]
NA	BGI_novel_G000461	2018	76	507	2.72148	2.72148	9.57e-77	Up	6.14e-78	NA	GO:0016021//integral component of membrane;GO:0005737//cytoplasm	NA	GO:0007346//regulation of mitotic cell cycle;GO:0007050//cell cycle arrest	K10128//reprimo, TP53-dependent G2 arrest mediator candidate	XP_002812535.1//PREDICTED: protein reprimo [Pongo abelii]
KIF24	101123527	4805	840.32	1794.19	1.07789	1.07789	2.53e-75	Up	1.63e-76	KIF24	GO:0005814//centriole;GO:0043234//protein complex	GO:0005524//ATP binding;GO:0042802//identical protein binding;GO:0003777//microtubule motor activity;GO:0008017//microtubule binding	GO:0007018//microtubule-based movement;GO:0060271//cilium assembly;GO:0007019//microtubule depolymerization	K10393//kinesin family member 2/24;K02894//large subunit ribosomal protein L23e	XP_011973595.1//PREDICTED: kinesin-like protein KIF24 isoform X2 [Ovis aries];XP_011973586.1//PREDICTED: kinesin-like protein KIF24 isoform X1 [Ovis aries];XP_012013998.1//PREDICTED: 60S ribosomal protein L23-like isoform X2 [Ovis aries musimon]
SYT17	101115845	3049	541	99	-2.46656	2.46656	2.37e-74	Down	1.54e-75	SYT17	GO:0016020//membrane;GO:0098793//presynapse;GO:0005886//plasma membrane;GO:0005802//trans-Golgi network	GO:0005544//calcium-dependent phospholipid binding;GO:0030276//clathrin binding;GO:0005509//calcium ion binding;GO:0019905//syntaxin binding	GO:0006906//vesicle fusion;GO:1903861//positive regulation of dendrite extension;GO:0048791//calcium ion-regulated exocytosis of neurotransmitter;GO:0017158//regulation of calcium ion-dependent exocytosis;GO:0006887//exocytosis	K19915//synaptotagmin-17	XP_011985376.1//PREDICTED: synaptotagmin-17 isoform X1 [Ovis aries musimon];XP_006876031.1//PREDICTED: synaptotagmin-17 [Chrysochloris asiatica];XP_004020845.1//PREDICTED: synaptotagmin-17 isoform X2 [Ovis aries];XP_010339025.1//PREDICTED: synaptotagmin-17 isoform X1 [Saimiri boliviensis boliviensis]
NA	BGI_novel_G000318	3479	786.69	225.96	-1.81616	1.81616	1.89e-73	Down	1.24e-74	NA	NA	NA	NA	K08111//glypican 5	CAA10770.1//reverse transcriptase-like [Bos taurus]
CIART	101116794	1426	295	920	1.62448	1.62448	1.27e-72	Up	8.41e-74	CIART	GO:0005634//nucleus	GO:0070888//E-box binding;GO:0001046//core promoter sequence-specific DNA binding	GO:0045892//negative regulation of transcription, DNA-templated;GO:0045475//locomotor rhythm;GO:0032922//circadian regulation of gene expression	K21599//circadian-associated transcriptional repressor	XP_005677736.1//PREDICTED: circadian-associated transcriptional repressor isoform X1 [Capra hircus];XP_012035865.1//PREDICTED: circadian-associated transcriptional repressor isoform X2 [Ovis aries];XP_004003680.1//PREDICTED: circadian-associated transcriptional repressor isoform X1 [Ovis aries]
SLC26A10	101119634	2052	856.93	1769.69	1.02981	1.02981	4.84e-69	Up	3.35e-70	SLC26A10	GO:0016021//integral component of membrane	GO:0008271//secondary active sulfate transmembrane transporter activity	NA	K14707//solute carrier family 26, member 10	XP_012030044.1//PREDICTED: solute carrier family 26 member 10 isoform X1 [Ovis aries];XP_012030048.1//PREDICTED: solute carrier family 26 member 10 isoform X4 [Ovis aries];XP_012030049.1//PREDICTED: solute carrier family 26 member 10 isoform X5 [Ovis aries];XP_017903500.1//PREDICTED: LOW QUALITY PROTEIN: solute carrier family 26 member 10 [Capra hircus];XP_012030047.1//PREDICTED: solute carrier f…
CCL21	101119957	919	459	1170	1.33351	1.33351	6.82e-69	Up	4.72e-70	CCL21	GO:0005623//cell;GO:0005578//proteinaceous extracellular matrix	GO:0031732//CCR7 chemokine receptor binding;GO:0008009//chemokine activity	GO:0046330//positive regulation of JNK cascade;GO:0051897//positive regulation of protein kinase B signaling;GO:0001954//positive regulation of cell-matrix adhesion;GO:0001768//establishment of T cell polarity;GO:0034695//response to prostaglandin E;GO:0002407//dendritic cell chemotaxis;GO:2000529//positive regulation of myeloid dendritic cell chemotaxis;GO:0045860//positive regulation of protein…	K16062//C-C motif chemokine 21	XP_004004168.1//PREDICTED: C-C motif chemokine 21 [Ovis aries]
TCF15	101107981	1505	903	1830	1.00261	1.00261	2.53e-68	Up	1.76e-69	TCF15	NA	NA	NA	K09070//transcription factor 15	XP_014955289.1//PREDICTED: LOW QUALITY PROTEIN: transcription factor 15 [Ovis aries]
VNN1	101105005	2623	235	789	1.73093	1.73093	3.24e-68	Up	2.26e-69	VNN1	GO:0070062//extracellular exosome;GO:0005886//plasma membrane;GO:0031225//anchored component of membrane	GO:0017159//pantetheine hydrolase activity	GO:1902176//negative regulation of oxidative stress-induced intrinsic apoptotic signaling pathway;GO:0098609//cell-cell adhesion;GO:0002544//chronic inflammatory response;GO:0033089//positive regulation of T cell differentiation in thymus;GO:0015939//pantothenate metabolic process;GO:0045087//innate immune response;GO:0002526//acute inflammatory response	K08069//pantetheine hydrolase [EC:3.5.1.92]	XP_004011387.1//PREDICTED: pantetheinase isoform X2 [Ovis aries];XP_014944845.1//PREDICTED: pantetheinase isoform X1 [Ovis aries musimon];XP_004011386.1//PREDICTED: pantetheinase isoform X3 [Ovis aries];XP_006059363.1//PREDICTED: pantetheinase isoform X1 [Bubalus bubalis]
METTL21C	101113506	4023	674.17	180.49	-1.91763	1.91763	7.84e-68	Down	5.51e-69	METTL21C	GO:0005634//nucleus;GO:0043234//protein complex	GO:0016279//protein-lysine N-methyltransferase activity;GO:0031072//heat shock protein binding	GO:0010880//regulation of release of sequestered calcium ion into cytosol by sarcoplasmic reticulum;GO:0006479//protein methylation;GO:0008628//hormone-mediated apoptotic signaling pathway;GO:0007519//skeletal muscle tissue development;GO:0071549//cellular response to dexamethasone stimulus	K21805//protein N-lysine methyltransferase METTL21C [EC:2.1.1.-]	XP_005687788.2//PREDICTED: protein-lysine methyltransferase METTL21C [Capra hircus]
FBN3	101103811	1278	1181.19	486.96	-1.2948	1.2948	3.01e-67	Down	2.14e-68	FBN3	NA	NA	NA	K06825//fibrillin 1	XP_014951133.1//PREDICTED: LOW QUALITY PROTEIN: fibrillin-3 isoform X1 [Ovis aries]
LOC101110546	101110546	489	696.03	1519.04	1.1095	1.1095	5.96e-67	Up	4.26e-68	LOC101110546	GO:0005840//ribosome	GO:0003735//structural constituent of ribosome	GO:0006412//translation	K02908//large subunit ribosomal protein L30e	OPJ83691.1//60S ribosomal protein L30 [Patagioenas fasciata monilis]
LOC106992010	106992010	598	237.04	781.74	1.70512	1.70512	3.27e-66	Up	2.36e-67	LOC106992010	GO:0031090//organelle membrane;GO:0005789//endoplasmic reticulum membrane	GO:0020037//heme binding;GO:0034875//caffeine oxidase activity;GO:0005506//iron ion binding;GO:0070330//aromatase activity;GO:0019899//enzyme binding;GO:0032451//demethylase activity	GO:0030324//lung development;GO:0018894//dibenzo-p-dioxin metabolic process;GO:0010468//regulation of gene expression;GO:0070989//oxidative demethylation;GO:0016098//monoterpenoid metabolic process;GO:0009791//post-embryonic development;GO:0045333//cellular respiration;GO:0071276//cellular response to cadmium ion;GO:0006778//porphyrin-containing compound metabolic process;GO:0071615//oxidative de…	K07409//cytochrome P450 family 1 subfamily A polypeptide 2 [EC:1.14.14.1];K07408//cytochrome P450 family 1 subfamily A polypeptide 1 [EC:1.14.14.1]	XP_014336944.1//PREDICTED: cytochrome P450 1A1, partial [Bos mutus]
LOC443475	443475	1971	436.88	1117.36	1.33835	1.33835	3.31e-66	Up	2.39e-67	LOC443475	NA	NA	NA	K03990//complement component 3	XP_004022870.2//PREDICTED: LOW QUALITY PROTEIN: complement C3 isoform X1, partial [Ovis aries]
SFRP5	101109845	1823	215	737	1.76089	1.76089	2.59e-65	Up	1.89e-66	SFRP5	NA	NA	NA	K02222//secreted frizzled-related protein 5	XP_004020355.2//PREDICTED: LOW QUALITY PROTEIN: secreted frizzled-related protein 5 isoform X1 [Ovis aries]
LOC105607203	105607203	1836	417	1079	1.35514	1.35514	3.48e-65	Up	2.55e-66	LOC105607203	NA	NA	NA	NA	NA
LOC101119456	101119456	1744	937.64	347.69	-1.44767	1.44767	2.37e-63	Down	1.78e-64	LOC101119456	GO:0005634//nucleus	NA	GO:0006334//nucleosome assembly	K11290//template-activating factor I	XP_006206088.1//PREDICTED: protein SET-like [Vicugna pacos]
RAI14	101112675	5512	579	1315	1.16699	1.16699	6.4e-63	Up	4.81e-64	RAI14	GO:0005829//cytosol;GO:0001650//fibrillar center;GO:0005739//mitochondrion	NA	NA	K15503//serine/threonine-protein phosphatase 6 regulatory ankyrin repeat subunit B;K17584//phosphorylated CTD-interacting factor 1;K08803//death-associated protein kinase [EC:2.7.11.1];K10838//xeroderma pigmentosum group C-complementing protein	XP_005887768.1//PREDICTED: ankycorbin isoform X1 [Bos mutus];XP_011952492.1//PREDICTED: ankycorbin isoform X2 [Ovis aries];XP_013828273.2//PREDICTED: ankycorbin isoform X1 [Capra hircus];XP_011952495.1//PREDICTED: ankycorbin isoform X5 [Ovis aries];XP_011952499.1//PREDICTED: ankycorbin isoform X6 [Ovis aries];XP_020747160.1//ankycorbin isoform X2 [Odocoileus virginianus texanus];XP_011952493.1//P…
SIM1	101123562	7105	752	240	-1.66413	1.66413	2.66e-62	Down	2.01e-63	SIM1	GO:0005634//nucleus	GO:0003677//DNA binding;GO:0003700//DNA binding transcription factor activity;GO:0046983//protein dimerization activity	GO:0006351//transcription, DNA-templated	K09100//single-minded	XP_004011296.1//PREDICTED: single-minded homolog 1 isoform X1 [Ovis aries]
LOC101113601	101113601	1419	15	286	4.23654	4.23654	2.96e-62	Up	2.24e-63	LOC101113601	GO:0005737//cytoplasm	GO:0008270//zinc ion binding;GO:0004089//carbonate dehydratase activity	GO:0006730//one-carbon metabolic process	K01672//carbonic anhydrase [EC:4.2.1.1]	XP_012039570.2//PREDICTED: carbonic anhydrase 1 isoform X1 [Ovis aries]
SLC46A2	101120639	2364	448	81	-2.48394	2.48394	3.04e-62	Down	2.31e-63	SLC46A2	GO:0009986//cell surface;GO:0016021//integral component of membrane	GO:0005215//transporter activity	GO:0055085//transmembrane transport;GO:0043029//T cell homeostasis;GO:0048538//thymus development;GO:0045580//regulation of T cell differentiation;GO:0070233//negative regulation of T cell apoptotic process	K14614//MFS transporter, PCFT/HCP family, solute carrier family 46 (thymic stromal cotransporter), member 2	XP_004005253.2//PREDICTED: thymic stromal cotransporter homolog isoform X1 [Ovis aries]
LOC105606489	105606489	1746	130	554	2.07494	2.07494	3.32e-61	Up	2.55e-62	LOC105606489	NA	NA	NA	NA	NA
HSPA6	101107064	2080	195	665	1.75344	1.75344	1.07e-58	Up	8.55e-60	HSPA6	GO:0070062//extracellular exosome;GO:0005814//centriole;GO:0072562//blood microparticle;GO:0005829//cytosol;GO:0008180//COP9 signalosome	GO:0005524//ATP binding;GO:0051082//unfolded protein binding;GO:0031072//heat shock protein binding;GO:0019899//enzyme binding;GO:0042623//ATPase activity, coupled	GO:0042026//protein refolding;GO:0034605//cellular response to heat	K03283//heat shock 70kDa protein 1/2/6/8	XP_012010082.1//PREDICTED: heat shock 70 kDa protein 6 isoform X2 [Ovis aries musimon]
CFHR5	101122966	2972	42	344	3.01751	3.01751	4.92e-58	Up	3.96e-59	CFHR5	NA	NA	NA	K04004//complement factor H	XP_010829438.1//PREDICTED: coagulation factor XIII B chain [Bison bison bison];XP_012043250.1//PREDICTED: complement factor H-related protein 5 isoform X2 [Ovis aries]
LOC101112822	101112822	930	447	1070	1.24283	1.24283	1.14e-56	Up	9.34e-58	LOC101112822	NA	GO:0004519//endonuclease activity;GO:0003676//nucleic acid binding	NA	K01168//pancreatic ribonuclease [EC:3.1.27.5]	XP_012036442.1//PREDICTED: brain ribonuclease-like isoform X1 [Ovis aries]
SLCO2A1	654334	3840	286	798	1.46394	1.46394	2.33e-54	Up	1.98e-55	SLCO2A1	GO:0016021//integral component of membrane;GO:0005886//plasma membrane	GO:0015132//prostaglandin transmembrane transporter activity;GO:0005215//transporter activity	GO:0006811//ion transport	K14345//solute carrier organic anion transporter family, member 2A	XP_014947097.1//PREDICTED: solute carrier organic anion transporter family member 2A1 isoform X2 [Ovis aries];XP_014947096.1//PREDICTED: solute carrier organic anion transporter family member 2A1 isoform X1 [Ovis aries];NP_001033110.1//solute carrier organic anion transporter family member 2A1 [Ovis aries]
LOC105611006	105611006	810	289	29	-3.33338	3.33338	5.15e-54	Down	4.39e-55	LOC105611006	NA	NA	NA	NA	NA
TGM1	101114274	2563	558.71	1214.84	1.10416	1.10416	2.39e-53	Up	2.05e-54	TGM1	NA	NA	NA	K05619//transglutaminase 1 [EC:2.3.2.13]	XP_004010350.1//PREDICTED: LOW QUALITY PROTEIN: protein-glutamine gamma-glutamyltransferase K [Ovis aries]
SLC16A10	101107103	9189	703.65	1424.65	1.00124	1.00124	2.6e-53	Up	2.24e-54	SLC16A10	GO:0005887//integral component of plasma membrane;GO:0016021//integral component of membrane	GO:0015349//thyroid hormone transmembrane transporter activity;GO:0008028//monocarboxylic acid transmembrane transporter activity;GO:0015173//aromatic amino acid transmembrane transporter activity	NA	K08187//MFS transporter, MCP family, solute carrier family 16 (monocarboxylic acid transporters), member 10	XP_011993092.1//PREDICTED: monocarboxylate transporter 10 isoform X2 [Ovis aries musimon];XP_004011534.2//PREDICTED: monocarboxylate transporter 10 isoform X1 [Ovis aries]
NA	BGI_novel_G002748	7316	865.01	347.21	-1.33334	1.33334	8.83e-52	Down	7.77e-53	NA	NA	NA	NA	K09228//KRAB domain-containing zinc finger protein;K08111//glypican 5	BAE19808.1//bucentaur, partial [Muntiacus reevesi]
NA	BGI_novel_G003385	793	151.7	547.68	1.83568	1.83568	1.27e-51	Up	1.12e-52	NA	NA	NA	NA	K06856//immunoglobulin heavy chain	CAA49451.1//immunoglobulin gamma-1 chain, partial [Ovis aries]
LOC101110050	101110050	10293	941.52	398.99	-1.25508	1.25508	2.54e-51	Down	2.26e-52	LOC101110050	NA	NA	NA	K19921//polycystic kidney disease and receptor for egg jelly-related protein	XP_014949495.1//PREDICTED: polycystic kidney disease and receptor for egg jelly-related protein [Ovis aries];XP_014949496.1//PREDICTED: polycystic kidney disease and receptor for egg jelly-related protein-like [Ovis aries]
HOXC11	101108379	1500	351	62	-2.51757	2.51757	9.82e-50	Down	8.91e-51	HOXC11	GO:0005654//nucleoplasm;GO:0005829//cytosol	GO:0000978//RNA polymerase II proximal promoter sequence-specific DNA binding;GO:0001077//transcriptional activator activity, RNA polymerase II proximal promoter sequence-specific DNA binding	GO:0001656//metanephros development;GO:0060272//embryonic skeletal joint morphogenesis;GO:0009952//anterior/posterior pattern specification;GO:0009954//proximal/distal pattern formation;GO:0001759//organ induction;GO:0042733//embryonic digit morphogenesis	K09296//homeobox protein HoxC/D11	XP_014949402.1//PREDICTED: homeobox protein Hox-C11 isoform X1 [Ovis aries];XP_019690580.1//PREDICTED: homeobox protein Hox-C11 isoform X1 [Felis catus]
NA	BGI_novel_G002823	6997	496.51	135.07	-1.89455	1.89455	1.9e-49	Down	1.73e-50	NA	NA	NA	NA	K09228//KRAB domain-containing zinc finger protein;K05691//catenin alpha	XP_012770936.1//hypothetical protein, conserved [Babesia bigemina]
LOC101105166	101105166	1880	145.42	518.3	1.81713	1.81713	3.01e-48	Up	2.77e-49	LOC101105166	GO:0070062//extracellular exosome;GO:0005885//Arp2/3 protein complex;GO:0036195//muscle cell projection membrane;GO:0005737//cytoplasm	GO:0051015//actin filament binding	GO:0034314//Arp2/3 complex-mediated actin nucleation	K05757//actin related protein 2/3 complex, subunit 1A/1B	BAD92296.1//actin related protein 2/3 complex subunit 1A variant, partial [Homo sapiens]
SOCS2	101115017	1819	1058	500.67	-1.09584	1.09584	1.48e-46	Down	1.4e-47	SOCS2	NA	NA	NA	K04695//suppressor of cytokine signaling 2	XP_012417778.1//PREDICTED: LOW QUALITY PROTEIN: suppressor of cytokine signaling 2 [Odobenus rosmarus divergens]
KRT17	100303604	1524	8	202	4.64178	4.64178	3.79e-46	Up	3.62e-47	KRT17	GO:0070062//extracellular exosome;GO:0071944//cell periphery;GO:0005882//intermediate filament;GO:0005737//cytoplasm	GO:0042289//MHC class II protein binding;GO:0032395//MHC class II receptor activity;GO:0005198//structural molecule activity	GO:0045109//intermediate filament organization;GO:0031069//hair follicle morphogenesis;GO:0051798//positive regulation of hair follicle development;GO:0045727//positive regulation of translation;GO:0030307//positive regulation of cell growth;GO:0031424//keratinization	K07604//type I keratin, acidic	XP_017920544.1//PREDICTED: keratin, type I cytoskeletal 17 [Capra hircus]
CNTFR	100885760	2068	556	1155	1.0383	1.0383	4.95e-46	Up	4.72e-47	CNTFR	GO:0016324//apical plasma membrane;GO:0097059//CNTFR-CLCF1 complex;GO:0070110//ciliary neurotrophic factor receptor complex	GO:0004897//ciliary neurotrophic factor receptor activity;GO:0019955//cytokine binding;GO:0005102//receptor binding	GO:0007548//sex differentiation;GO:0001967//suckling behavior;GO:0043524//negative regulation of neuron apoptotic process;GO:0060538//skeletal muscle organ development;GO:0003360//brainstem development;GO:0008284//positive regulation of cell proliferation	K05059//ciliary neurotrophic factor receptor	ELK34274.1//Ciliary neurotrophic factor receptor subunit alpha [Myotis davidii]
NA	BGI_novel_G002375	29382	0	236.57	8.86969	8.86969	1.33e-45	Up	1.29e-46	NA	NA	NA	NA	K05691//catenin alpha	XP_012770481.1//hypothetical protein, conserved [Babesia bigemina]
LOC101116157	101116157	1316	156	517	1.71218	1.71218	2.13e-44	Up	2.09e-45	LOC101116157	GO:0016021//integral component of membrane	GO:0030246//carbohydrate binding;GO:0042803//protein homodimerization activity	GO:0031668//cellular response to extracellular stimulus	K10063//asialoglycoprotein receptor 1	XP_004012680.1//PREDICTED: asialoglycoprotein receptor 1 isoform X1 [Ovis aries];XP_012041002.1//PREDICTED: asialoglycoprotein receptor 1 isoform X2 [Ovis aries]
NANOS1	101122152	1770	1136	574	-1.00128	1.00128	3.35e-43	Down	3.34e-44	NANOS1	NA	NA	NA	K18741//protein nanos 1	XP_004020395.2//PREDICTED: LOW QUALITY PROTEIN: nanos homolog 1 [Ovis aries]
LOC780442	780442	477	163.97	523.9	1.65942	1.65942	4.52e-43	Up	4.51e-44	LOC780442	GO:0005749//mitochondrial respiratory chain complex II, succinate dehydrogenase complex (ubiquinone);GO:0005743//mitochondrial inner membrane;GO:0016021//integral component of membrane	GO:0046872//metal ion binding;GO:0020037//heme binding;GO:0048039//ubiquinone binding	GO:0006099//tricarboxylic acid cycle	K00237//succinate dehydrogenase (ubiquinone) membrane anchor subunit	NP_001072121.1//succinate dehydrogenase complex subunit D [Ovis aries]
PRD-SPRRII	443527	813	6	180.36	4.89334	4.89334	4.62e-42	Up	4.69e-43	PRD-SPRRII	NA	NA	NA	K12495//IQ motif and SEC7 domain-containing protein;K09309//homeobox protein Nkx-1	NP_001009459.1//small proline-rich protein type II [Ovis aries]
LOC101112304	101112304	2091	3.73	175.12	5.53659	5.53659	7.68e-42	Up	7.83e-43	LOC101112304	NA	NA	NA	K07605//type II keratin, basic	XP_012029607.1//PREDICTED: LOW QUALITY PROTEIN: keratin, type II cytoskeletal 6A isoform X1 [Ovis aries]
DGAT2	101110535	2499	149.84	488.18	1.68755	1.68755	3.73e-41	Up	3.86e-42	DGAT2	NA	NA	NA	K11160//diacylglycerol O-acyltransferase 2 [EC:2.3.1.20 2.3.1.75]	CAD38961.1//hypothetical protein, partial [Homo sapiens];XP_011951468.1//PREDICTED: diacylglycerol O-acyltransferase 2 [Ovis aries]
NA	BGI_novel_G002566	10044	235.51	633.72	1.41162	1.41162	3.91e-41	Up	4.06e-42	NA	NA	NA	NA	K08111//glypican 5	CAA10770.1//reverse transcriptase-like [Bos taurus]
LOC101113831	101113831	2139	460	974.75	1.06696	1.06696	9.63e-41	Up	1.01e-41	LOC101113831	NA	GO:0004866//endopeptidase inhibitor activity	GO:0006956//complement activation	K03990//complement component 3	XP_004022911.2//PREDICTED: complement C3-like [Ovis aries]
CDH17	101111295	3394	209	19	-3.47587	3.47587	1.08e-40	Down	1.13e-41	CDH17	GO:0016323//basolateral plasma membrane;GO:0005634//nucleus;GO:0009986//cell surface;GO:0016021//integral component of membrane;GO:0030054//cell junction	GO:0005427//proton-dependent oligopeptide secondary active transmembrane transporter activity;GO:0005178//integrin binding;GO:0005509//calcium ion binding	GO:0033626//positive regulation of integrin activation by cell surface receptor linked signal transduction;GO:0035672//oligopeptide transmembrane transport;GO:0016339//calcium-dependent cell-cell adhesion via plasma membrane cell adhesion molecules;GO:0002314//germinal center B cell differentiation;GO:0006857//oligopeptide transport;GO:0007156//homophilic cell adhesion via plasma membrane adhesio…	K06811//cadherin 17, LI cadherin	XP_012003524.1//PREDICTED: cadherin-17 [Ovis aries musimon];XP_004011886.1//PREDICTED: LOW QUALITY PROTEIN: cadherin-17 [Ovis aries]
LOC105616706	105616706	5362	100	392.43	1.956	1.956	1.63e-40	Up	1.71e-41	LOC105616706	NA	GO:0016491//oxidoreductase activity	NA	K04119//aldo-keto reductase family 1 member C3 [EC:1.1.1.51 1.1.1.188 1.1.1.213 1.1.1.357]	XP_014946797.1//PREDICTED: dihydrodiol dehydrogenase 3-like [Ovis aries musimon]
CADM3	101121565	5980	348	804	1.19167	1.19167	3.66e-40	Up	3.86e-41	CADM3	GO:0005887//integral component of plasma membrane;GO:0005913//cell-cell adherens junction;GO:0005911//cell-cell junction;GO:0016021//integral component of membrane	GO:0050839//cell adhesion molecule binding;GO:0004872//receptor activity;GO:0005102//receptor binding;GO:0042803//protein homodimerization activity	GO:0007156//homophilic cell adhesion via plasma membrane adhesion molecules;GO:0008104//protein localization;GO:0008037//cell recognition;GO:0007157//heterophilic cell-cell adhesion via plasma membrane cell adhesion molecules	K06780//cell adhesion molecule 3;K06574//Duffy blood group glycoprotein	XP_017901839.1//PREDICTED: cell adhesion molecule 3 isoform X1 [Capra hircus];XP_012025660.1//PREDICTED: cell adhesion molecule 3 isoform X3 [Ovis aries musimon];XP_012025659.1//PREDICTED: cell adhesion molecule 3 isoform X2 [Ovis aries musimon];XP_012039514.1//PREDICTED: cell adhesion molecule 3 isoform X1 [Ovis aries];XP_019843969.1//PREDICTED: atypical chemokine receptor 1 [Bos indicus]
LOC101115527	101115527	1052	383	851	1.13538	1.13538	2.28e-39	Up	2.43e-40	LOC101115527	GO:0016021//integral component of membrane	GO:0019911//structural constituent of myelin sheath	GO:0042552//myelination;GO:0001766//membrane raft polarization;GO:0008104//protein localization	NA	XP_004006224.1//PREDICTED: myelin and lymphocyte protein [Ovis aries]
LOC101117946	101117946	1390	56	292	2.36603	2.36603	2.55e-38	Up	2.75e-39	LOC101117946	NA	NA	NA	K07604//type I keratin, acidic	XP_014954265.1//PREDICTED: keratin, type I cytoskeletal 19 isoform X1 [Ovis aries];XP_020765712.1//keratin, type I cytoskeletal 19 [Odocoileus virginianus texanus];XP_017920549.1//PREDICTED: keratin, type I cytoskeletal 19 [Capra hircus]
CCDC190	101110285	1251	961.35	478	-1.02449	1.02449	4.31e-38	Down	4.65e-39	CCDC190	NA	NA	NA	K08474//taste receptor type 2;K17086//transmembrane 9 superfamily member 2/4	XP_004002764.2//PREDICTED: coiled-coil domain-containing protein C1orf110 homolog isoform X2 [Ovis aries];XP_012040645.1//PREDICTED: coiled-coil domain-containing protein C1orf110 homolog isoform X1 [Ovis aries];XP_014332075.1//PREDICTED: coiled-coil domain-containing protein C1orf110 homolog isoform X1 [Bos mutus]
PLP1	101121072	2896	268	666	1.29685	1.29685	4.83e-38	Up	5.22e-39	PLP1	GO:0043209//myelin sheath;GO:0016021//integral component of membrane;GO:0005886//plasma membrane	NA	GO:0042552//myelination;GO:0021762//substantia nigra development;GO:0061564//axon development;GO:0042759//long-chain fatty acid biosynthetic process;GO:0010628//positive regulation of gene expression;GO:0022010//central nervous system myelination;GO:0006954//inflammatory response;GO:0008366//axon ensheathment;GO:0014002//astrocyte development;GO:0048469//cell maturation	K17271//myelin proteolipid protein	NP_776574.2//myelin proteolipid protein [Bos taurus];XP_004022514.1//PREDICTED: myelin proteolipid protein isoform X2 [Ovis aries]
LOC101110789	101110789	1403	64.03	305.03	2.23569	2.23569	2.03e-37	Up	2.23e-38	LOC101110789	NA	NA	NA	K18181//cytochrome c oxidase assembly factor 14	XP_010987994.1//PREDICTED: cytochrome c oxidase assembly protein COX14 isoform X1 [Camelus dromedarius]
NA	BGI_novel_G000172	24828	186.17	16.08	-3.54972	3.54972	6.05e-37	Down	6.7e-38	NA	NA	NA	NA	K08111//glypican 5	XP_012770936.1//hypothetical protein, conserved [Babesia bigemina]
ADGRB1	101117595	3376	846	405	-1.07917	1.07917	1.52e-36	Down	1.7e-37	ADGRB1	GO:0030425//dendrite;GO:0005615//extracellular space;GO:0005925//focal adhesion;GO:0016021//integral component of membrane;GO:0014069//postsynaptic density;GO:0001891//phagocytic cup;GO:0048471//perinuclear region of cytoplasm	GO:0001530//lipopolysaccharide binding;GO:0030165//PDZ domain binding;GO:0001786//phosphatidylserine binding;GO:0004930//G-protein coupled receptor activity	GO:0031397//negative regulation of protein ubiquitination;GO:0006910//phagocytosis, recognition;GO:0050829//defense response to Gram-negative bacterium;GO:1903428//positive regulation of reactive oxygen species biosynthetic process;GO:0010596//negative regulation of endothelial cell migration;GO:0016525//negative regulation of angiogenesis;GO:0042177//negative regulation of protein catabolic proc…	K04596//brain-specific angiogenesis inhibitor 1;K14740//metallothionein 3;K16349//natural cytotoxicity triggering receptor 3 ligand 1;K10838//xeroderma pigmentosum group C-complementing protein	ELR59748.1//hypothetical protein M91_15431, partial [Bos mutus];OWK04192.1//hypothetical protein Celaphus_00016154 [Cervus elaphus hippelaphus];XP_014953130.1//PREDICTED: LOW QUALITY PROTEIN: brain-specific angiogenesis inhibitor 1 isoform X1 [Ovis aries]
NA	BGI_novel_G001895	7304	839	401	-1.0815	1.0815	2.25e-36	Down	2.52e-37	NA	NA	NA	NA	K14611//solute carrier family 23 (nucleobase transporter), member 1/2;K14740//metallothionein 3;K16349//natural cytotoxicity triggering receptor 3 ligand 1;K00308//N1-acetylpolyamine oxidase [EC:1.5.3.13]	CAA10770.1//reverse transcriptase-like [Bos taurus]
LOC101107098	101107098	644	71.8	312.81	2.10679	2.10679	1.1e-35	Up	1.25e-36	LOC101107098	NA	NA	NA	K02940//large subunit ribosomal protein L9e	XP_017913318.1//PREDICTED: 60S ribosomal protein L9-like isoform X1 [Capra hircus]
CYP2E1	100568285	1718	0	171	8.40142	8.40142	4.93e-35	Up	5.69e-36	CYP2E1	GO:0031090//organelle membrane;GO:0005789//endoplasmic reticulum membrane	GO:0008395//steroid hydroxylase activity;GO:0020037//heme binding;GO:0005506//iron ion binding;GO:0016712//oxidoreductase activity, acting on paired donors, with incorporation or reduction of molecular oxygen, reduced flavin or flavoprotein as one donor, and incorporation of one atom of oxygen;GO:0008392//arachidonic acid epoxygenase activity	GO:0019373//epoxygenase P450 pathway	K07415//cytochrome P450 family 2 subfamily E polypeptide 1 [EC:1.14.13.-]	XP_006178891.1//PREDICTED: cytochrome P450 2E1 [Camelus ferus]
GADD45B	101120573	1081	194	527	1.42531	1.42531	7.14e-35	Up	8.27e-36	GADD45B	GO:0005634//nucleus;GO:0005737//cytoplasm	NA	GO:0046330//positive regulation of JNK cascade;GO:1900745//positive regulation of p38MAPK cascade;GO:0043065//positive regulation of apoptotic process;GO:0006469//negative regulation of protein kinase activity;GO:0000185//activation of MAPKKK activity;GO:0006950//response to stress;GO:0051726//regulation of cell cycle;GO:0000186//activation of MAPKK activity	K04402//growth arrest and DNA-damage-inducible protein	XP_011819452.1//PREDICTED: growth arrest and DNA damage-inducible protein GADD45 beta isoform X2 [Colobus angolensis palliatus]
LOC105613035	105613035	4280	6	151	4.63701	4.63701	9.49e-35	Up	1.1e-35	LOC105613035	NA	NA	NA	K18626//trichohyalin	XP_012036792.1//PREDICTED: trichohyalin-like isoform X1 [Ovis aries];XP_012021674.1//PREDICTED: trichohyalin-like isoform X2 [Ovis aries musimon]
NA	BGI_novel_G000653	894	0	169.02	8.38461	8.38461	1.06e-34	Up	1.23e-35	NA	NA	NA	NA	K06553//pre-B lymphocyte gene;K13512//lysophospholipid acyltransferase [EC:2.3.1.23 2.3.1.-];K18467//vacuolar protein sorting-associated protein 29;K06554//immunoglobulin lambda-like polypeptide 1	AAI22796.1//IGK protein [Bos taurus]
CDC26	101114750	845	42.36	244.76	2.51416	2.51416	1.45e-34	Up	1.7e-35	CDC26	NA	NA	NA	K03359//anaphase-promoting complex subunit 12	XP_013849220.2//anaphase-promoting complex subunit CDC26 isoform X1 [Sus scrofa]
ACSM1	101120375	2170	60	283	2.22133	2.22133	1.57e-34	Up	1.83e-35	ACSM1	GO:0005759//mitochondrial matrix;GO:0070062//extracellular exosome;GO:0072562//blood microparticle;GO:0005739//mitochondrion	GO:0005524//ATP binding;GO:0003824//catalytic activity;GO:0015645//fatty acid ligase activity;GO:0046872//metal ion binding;GO:0047760//butyrate-CoA ligase activity;GO:0004321//fatty-acyl-CoA synthase activity;GO:0005525//GTP binding;GO:0003996//acyl-CoA ligase activity	GO:0008152//metabolic process;GO:0006633//fatty acid biosynthetic process;GO:0006637//acyl-CoA metabolic process	K01896//medium-chain acyl-CoA synthetase [EC:6.2.1.2]	Q9BEA2.2//RecName: Full=Acyl-coenzyme A synthetase ACSM1, mitochondrial; AltName: Full=Acyl-CoA synthetase medium-chain family member 1; AltName: Full=Butyrate--CoA ligase 1; AltName: Full=Butyryl-coenzyme A synthetase 1; AltName: Full=Lipoate-activating enzyme; AltName: Full=Middle-chain acyl-CoA synthetase 1; AltName: Full=XL-III; AltName: Full=Xenobiotic/medium-chain fatty acid:CoA ligase XL-3…
LOC101120923	101120923	979	639.34	275.59	-1.2305	1.2305	3.81e-34	Down	4.5e-35	LOC101120923	NA	NA	NA	K09570//FK506-binding protein 3 [EC:5.2.1.8]	XP_006922755.1//PREDICTED: peptidyl-prolyl cis-trans isomerase FKBP3 [Pteropus alecto];XP_004010634.1//PREDICTED: peptidyl-prolyl cis-trans isomerase FKBP3 isoform X1 [Ovis aries]
LOC105604252	105604252	652	394	124	-1.68429	1.68429	1.06e-33	Down	1.26e-34	LOC105604252	NA	NA	NA	NA	NA
MGST1	101103462	1020	115	384	1.72304	1.72304	1.54e-33	Up	1.85e-34	MGST1	GO:0016021//integral component of membrane;GO:0005739//mitochondrion	GO:0004364//glutathione transferase activity;GO:0004602//glutathione peroxidase activity;GO:0016740//transferase activity	GO:0071449//cellular response to lipid hydroperoxide	K00799//glutathione S-transferase [EC:2.5.1.18]	XP_004006867.1//PREDICTED: microsomal glutathione S-transferase 1 [Ovis aries]
ELOVL6	101118274	4914	76	309	2.0071	2.0071	3.35e-33	Up	4.07e-34	ELOVL6	GO:0005783//endoplasmic reticulum;GO:0030176//integral component of endoplasmic reticulum membrane;GO:0016021//integral component of membrane;GO:0005789//endoplasmic reticulum membrane	GO:0009922//fatty acid elongase activity;GO:0102336//3-oxo-arachidoyl-CoA synthase activity;GO:0102756//very-long-chain 3-ketoacyl-CoA synthase activity;GO:0102337//3-oxo-cerotoyl-CoA synthase activity;GO:0102338//3-oxo-lignoceronyl-CoA synthase activity	GO:0042759//long-chain fatty acid biosynthetic process;GO:0030148//sphingolipid biosynthetic process;GO:0019367//fatty acid elongation, saturated fatty acid;GO:0006636//unsaturated fatty acid biosynthetic process;GO:0034626//fatty acid elongation, polyunsaturated fatty acid;GO:0035338//long-chain fatty-acyl-CoA biosynthetic process;GO:0034625//fatty acid elongation, monounsaturated fatty acid;GO:…	K10203//elongation of very long chain fatty acids protein 6 [EC:2.3.1.199]	NP_001301186.1//elongation of very long chain fatty acids protein 6 [Capra hircus];ELR56026.1//Elongation of very long chain fatty acids protein 6, partial [Bos mutus]
KCNJ4	101104736	2224	445	156	-1.5287	1.5287	4.07e-33	Down	4.95e-34	KCNJ4	GO:0016323//basolateral plasma membrane;GO:0016021//integral component of membrane;GO:0030054//cell junction;GO:0005886//plasma membrane;GO:0008076//voltage-gated potassium channel complex;GO:0045211//postsynaptic membrane;GO:0030659//cytoplasmic vesicle membrane	GO:0005242//inward rectifier potassium channel activity;GO:0015467//G-protein activated inward rectifier potassium channel activity;GO:0030165//PDZ domain binding	GO:0006813//potassium ion transport;GO:0061337//cardiac conduction;GO:0010107//potassium ion import	K04998//potassium inwardly-rectifying channel subfamily J member 4	ELW58480.1//Inward rectifier potassium channel 4 [Tupaia chinensis];XP_004023700.1//PREDICTED: LOW QUALITY PROTEIN: inward rectifier potassium channel 4 [Ovis aries]
GLP1R	541609	7304	122.46	395	1.67311	1.67311	4.1e-33	Up	4.99e-34	GLP1R	NA	NA	NA	K04581//glucagon-like peptide 1 receptor	XP_017894714.1//PREDICTED: glucagon-like peptide 1 receptor [Capra hircus];XP_014958068.1//PREDICTED: glucagon-like peptide 1 receptor isoform X1 [Ovis aries];XP_011967251.1//PREDICTED: glucagon-like peptide 1 receptor isoform X2 [Ovis aries musimon]
SLC2A1	443461	2491	189	502	1.39286	1.39286	3.57e-32	Up	4.44e-33	SLC2A1	GO:0016021//integral component of membrane	GO:0005355//glucose transmembrane transporter activity	NA	K07299//MFS transporter, SP family, solute carrier family 2 (facilitated glucose transporter), member 1	NP_001278874.1//solute carrier family 2, facilitated glucose transporter member 1 [Cricetulus griseus]
PPP1R1B	101103077	1359	175	477	1.4302	1.4302	7.89e-32	Up	9.87e-33	PPP1R1B	NA	NA	NA	K15494//protein phosphatase 1 regulatory subunit 1B;K05748//WAS protein family, member 2	XP_012555506.1//PREDICTED: pollen-specific leucine-rich repeat extensin-like protein 1 [Hydra vulgaris]
DQA	101120148	906	63.62	275.83	2.09979	2.09979	1.81e-31	Up	2.27e-32	DQA	GO:0042613//MHC class II protein complex;GO:0016021//integral component of membrane	NA	GO:0006955//immune response;GO:0002504//antigen processing and presentation of peptide or polysaccharide antigen via MHC class II	K06752//major histocompatibility complex, class II	NP_001295521.1//SLA class II histocompatibility antigen, DQ haplotype D alpha chain-like precursor [Ovis aries]
LOC101119517	101119517	3325	588.51	255.23	-1.22171	1.22171	3.55e-31	Down	4.48e-32	LOC101119517	NA	GO:0005525//GTP binding;GO:0003924//GTPase activity	NA	K20899//guanylate-binding protein 1/3/4/7	XP_004002220.1//PREDICTED: guanylate-binding protein 1-like isoform X1 [Ovis aries];XP_017901204.1//PREDICTED: guanylate-binding protein 1 [Capra hircus]
NA	BGI_novel_G001660	3885	145.63	0	-8.2026	8.2026	5.94e-31	Down	7.57e-32	NA	NA	NA	NA	K09228//KRAB domain-containing zinc finger protein	ELR61013.1//hypothetical protein M91_09415, partial [Bos mutus]
CAPG	101101968	1256	223	547	1.27806	1.27806	9.15e-31	Up	1.18e-31	CAPG	GO:0072686//mitotic spindle;GO:0070062//extracellular exosome;GO:0005814//centriole;GO:0005654//nucleoplasm;GO:0005730//nucleolus;GO:0042470//melanosome;GO:0090543//Flemming body	GO:0051015//actin filament binding;GO:0019904//protein domain specific binding;GO:0045296//cadherin binding	GO:0051016//barbed-end actin filament capping	K10368//capping protein (actin filament), gelsolin-like	XP_012024627.1//PREDICTED: macrophage-capping protein isoform X2 [Ovis aries];XP_004005918.1//PREDICTED: macrophage-capping protein isoform X1 [Ovis aries]
LOC105605098	105605098	7476	465.05	178.9	-1.39467	1.39467	2.83e-30	Down	3.69e-31	LOC105605098	GO:0005576//extracellular region;GO:0016021//integral component of membrane	GO:0008061//chitin binding	GO:0048812//neuron projection morphogenesis;GO:0006030//chitin metabolic process	K20797//PR domain zinc finger protein 8 [EC:2.1.1.-];K16669//protocadherin Fat 4	XP_015032083.1//uncharacterized protein Dwil_GK10515 [Drosophila willistoni];XP_014959793.1//PREDICTED: anthrax toxin receptor-like [Ovis aries];XP_020751185.1//flocculation protein FLO11-like isoform X2 [Odocoileus virginianus texanus]
FOXRED2	101121924	5069	5.79	131.75	4.49166	4.49166	4.46e-30	Up	5.86e-31	FOXRED2	GO:0005788//endoplasmic reticulum lumen	GO:0050660//flavin adenine dinucleotide binding	GO:0030433//ubiquitin-dependent ERAD pathway	K21125//mucin-5AC	XP_012030404.1//PREDICTED: FAD-dependent oxidoreductase domain-containing protein 2 isoform X2 [Ovis aries];XP_004006769.1//PREDICTED: FAD-dependent oxidoreductase domain-containing protein 2 isoform X1 [Ovis aries];XP_014950342.1//PREDICTED: FAD-dependent oxidoreductase domain-containing protein 2 isoform X3 [Ovis aries]
ALDH1L1	100913154	2948	93	323	1.7798	1.7798	1.19e-29	Up	1.58e-30	ALDH1L1	GO:0005737//cytoplasm	GO:0016742//hydroxymethyl-, formyl- and related transferase activity;GO:0016155//formyltetrahydrofolate dehydrogenase activity	GO:0009058//biosynthetic process;GO:0006730//one-carbon metabolic process;GO:0009258//10-formyltetrahydrofolate catabolic process	K00289//formyltetrahydrofolate dehydrogenase [EC:1.5.1.6]	XP_017922437.1//PREDICTED: cytosolic 10-formyltetrahydrofolate dehydrogenase [Capra hircus];XP_005959892.1//PREDICTED: cytosolic 10-formyltetrahydrofolate dehydrogenase [Pantholops hodgsonii];XP_020737055.1//cytosolic 10-formyltetrahydrofolate dehydrogenase isoform X1 [Odocoileus virginianus texanus]
LOC105610139	105610139	480	323.01	96.55	-1.75867	1.75867	1.66e-29	Down	2.22e-30	LOC105610139	GO:0022625//cytosolic large ribosomal subunit	GO:0003735//structural constituent of ribosome	GO:0006412//translation	K02885//large subunit ribosomal protein L19e	XP_011996944.1//PREDICTED: 60S ribosomal protein L19-like [Ovis aries]
LOC101103522	101103522	2652	15.27	156.03	3.33662	3.33662	2.32e-29	Up	3.11e-30	LOC101103522	GO:0005634//nucleus	GO:0042393//histone binding;GO:0043130//ubiquitin binding;GO:0004843//thiol-dependent ubiquitin-specific protease activity;GO:0003713//transcription coactivator activity;GO:0004197//cysteine-type endopeptidase activity;GO:0008270//zinc ion binding	GO:0051289//protein homotetramerization;GO:0016578//histone deubiquitination;GO:0006351//transcription, DNA-templated;GO:0045893//positive regulation of transcription, DNA-templated;GO:0006511//ubiquitin-dependent protein catabolic process;GO:0051301//cell division;GO:0140014//mitotic nuclear division;GO:0051726//regulation of cell cycle	K11844//ubiquitin carboxyl-terminal hydrolase 16/45 [EC:3.4.19.12]	XP_014947938.1//PREDICTED: ubiquitin carboxyl-terminal hydrolase 16 [Ovis aries]
GCNT2	101106554	4025	401	143	-1.50402	1.50402	2.85e-29	Down	3.84e-30	GCNT2	GO:0016020//membrane;GO:0016021//integral component of membrane	GO:0008375//acetylglucosaminyltransferase activity;GO:0008109//N-acetyllactosaminide beta-1,6-N-acetylglucosaminyltransferase activity	GO:0034116//positive regulation of heterotypic cell-cell adhesion;GO:0006486//protein glycosylation;GO:0051897//positive regulation of protein kinase B signaling;GO:0030335//positive regulation of cell migration;GO:0010718//positive regulation of epithelial to mesenchymal transition;GO:0010608//posttranscriptional regulation of gene expression;GO:0007179//transforming growth factor beta receptor …	K00742//N-acetyllactosaminide beta-1,6-N-acetylglucosaminyltransferase [EC:2.4.1.150]	XP_011956697.1//PREDICTED: N-acetyllactosaminide beta-1,6-N-acetylglucosaminyl-transferase isoform X3 [Ovis aries];XP_011956699.1//PREDICTED: N-acetyllactosaminide beta-1,6-N-acetylglucosaminyl-transferase isoform X5 [Ovis aries];XP_011956698.1//PREDICTED: N-acetyllactosaminide beta-1,6-N-acetylglucosaminyl-transferase isoform X4 [Ovis aries];XP_011956696.1//PREDICTED: N-acetyllactosaminide beta-…
NCMAP	101116544	4272	298	644.17	1.09569	1.09569	1.87e-28	Up	2.56e-29	NCMAP	GO:0016021//integral component of membrane	NA	NA	K08474//taste receptor type 2;K14740//metallothionein 3;K21398//natural resistance-associated macrophage protein 2;K10838//xeroderma pigmentosum group C-complementing protein;K00308//N1-acetylpolyamine oxidase [EC:1.5.3.13]	XP_004005161.2//PREDICTED: noncompact myelin-associated protein isoform X1 [Ovis aries]
TMEM54	101111346	3367	383.01	135.23	-1.5184	1.5184	2.18e-28	Down	3e-29	TMEM54	GO:0016021//integral component of membrane	NA	NA	NA	XP_010950447.1//PREDICTED: LOW QUALITY PROTEIN: transmembrane protein 54 [Camelus bactrianus]
LOC105606875	105606875	1628	274.8	73.57	-1.91763	1.91763	2.72e-28	Down	3.75e-29	LOC105606875	NA	NA	NA	K08111//glypican 5;K05408//C-C motif chemokine 3;K03910//alpha-2-macroglobulin	XP_010859831.1//PREDICTED: WAP four-disulfide core domain protein 3-like isoform X4 [Bison bison bison];XP_012042058.1//PREDICTED: LOW QUALITY PROTEIN: balbiani ring protein 3-like isoform X1 [Ovis aries];XP_006048114.1//PREDICTED: WAP four-disulfide core domain protein 3-like isoform X3 [Bubalus bubalis]
NA	BGI_novel_G002747	7554	0	130.71	8.01379	8.01379	4.23e-28	Up	5.85e-29	NA	NA	NA	NA	K09228//KRAB domain-containing zinc finger protein;K08111//glypican 5	BAE19808.1//bucentaur, partial [Muntiacus reevesi]
LOC101101878	101101878	5159	205	500	1.26987	1.26987	5.98e-28	Up	8.32e-29	LOC101101878	NA	NA	NA	K17480//lemur tyrosine kinase 1 [EC:2.7.10.1]	XP_014337621.1//PREDICTED: serine/threonine-protein kinase LMTK1 [Bos mutus];XP_014960688.1//PREDICTED: LOW QUALITY PROTEIN: serine/threonine-protein kinase LMTK1 isoform X1 [Ovis aries];XP_006064242.1//PREDICTED: serine/threonine-protein kinase LMTK1 isoform X3 [Bubalus bubalis]
LOC101108685	101108685	1323	54	237	2.11742	2.11742	1.77e-27	Up	2.49e-28	LOC101108685	GO:0005739//mitochondrion	GO:0047962//glycine N-benzoyltransferase activity;GO:0047961//glycine N-acyltransferase activity	GO:0032787//monocarboxylic acid metabolic process;GO:0006544//glycine metabolic process;GO:0009636//response to toxic substance	K00628//glycine N-acyltransferase / glycine N-benzoyltransferase [EC:2.3.1.13 2.3.1.71]	XP_005690353.2//PREDICTED: glycine N-acyltransferase [Capra hircus]
NA	BGI_novel_G001760	3816	43.15	212.7	2.28495	2.28495	4.11e-27	Up	5.84e-28	NA	NA	NA	NA	K09228//KRAB domain-containing zinc finger protein;K05691//catenin alpha	XP_012770481.1//hypothetical protein, conserved [Babesia bigemina]
LOC101116756	101116756	1960	67.95	261.3	1.92673	1.92673	7.97e-27	Up	1.14e-27	LOC101116756	NA	NA	NA	K01044//carboxylesterase 1 [EC:3.1.1.1]	XP_017917493.1//PREDICTED: liver carboxylesterase isoform X2 [Capra hircus]
SLC6A6	101105033	4870	252.32	563.9	1.14375	1.14375	9.2e-27	Up	1.32e-27	SLC6A6	GO:0005887//integral component of plasma membrane	GO:0005369//taurine:sodium symporter activity;GO:0005328//neurotransmitter:sodium symporter activity	GO:0015734//taurine transport	K05039//solute carrier family 6 (neurotransmitter transporter, GABA) member 6/8/11/12/13	XP_014957661.1//PREDICTED: sodium- and chloride-dependent taurine transporter isoform X1 [Ovis aries]
LOC101118091	101118091	947	86.34	294.48	1.75363	1.75363	1.33e-26	Up	1.92e-27	LOC101118091	NA	NA	NA	K07409//cytochrome P450 family 1 subfamily A polypeptide 2 [EC:1.14.14.1]	XP_005976007.1//PREDICTED: cytochrome P450 1A2-like isoform X1 [Pantholops hodgsonii]
NA	BGI_novel_G002816	9834	359.56	127.73	-1.50957	1.50957	1.69e-26	Down	2.44e-27	NA	GO:0016021//integral component of membrane	GO:0004930//G-protein coupled receptor activity	GO:0001580//detection of chemical stimulus involved in sensory perception of bitter taste	K08474//taste receptor type 2	NP_001040099.1//bitter taste receptor Bota-T2R65A [Bos taurus]
NA	BGI_novel_G002341	785	65.41	254.73	1.94495	1.94495	1.71e-26	Up	2.46e-27	NA	NA	NA	NA	K06553//pre-B lymphocyte gene;K06554//immunoglobulin lambda-like polypeptide 1	AAB95470.1//immunoglobulin V lambda chain, partial [Ovis aries]
LFNG	101112372	1763	275	591	1.08729	1.08729	6.9e-26	Up	1.02e-26	LFNG	GO:0030173//integral component of Golgi membrane;GO:1903561//extracellular vesicle	GO:0046872//metal ion binding;GO:0033829//O-fucosylpeptide 3-beta-N-acetylglucosaminyltransferase activity	GO:0008593//regulation of Notch signaling pathway;GO:0045747//positive regulation of Notch signaling pathway;GO:0007386//compartment pattern specification;GO:0051446//positive regulation of meiotic cell cycle;GO:0001541//ovarian follicle development;GO:1902367//negative regulation of Notch signaling pathway involved in somitogenesis;GO:0032092//positive regulation of protein binding;GO:0007389//p…	K05948//fringe [EC:2.4.1.222]	OWK11108.1//LFNG [Cervus elaphus hippelaphus];XP_005080031.1//beta-1,3-N-acetylglucosaminyltransferase lunatic fringe [Mesocricetus auratus];XP_014959443.1//PREDICTED: LOW QUALITY PROTEIN: beta-1,3-N-acetylglucosaminyltransferase lunatic fringe isoform X1, partial [Ovis aries]
ADRA2A	100170317	2881	29	175	2.57679	2.57679	1.05e-25	Up	1.57e-26	ADRA2A	NA	NA	NA	K04138//adrenergic receptor alpha-2A	XP_014958903.1//PREDICTED: LOW QUALITY PROTEIN: alpha-2A adrenergic receptor [Ovis aries]
LOC105610529	105610529	5111	114	338	1.55155	1.55155	1.12e-25	Up	1.66e-26	LOC105610529	NA	NA	NA	K05691//catenin alpha;K08111//glypican 5;K14211//elastin;K10838//xeroderma pigmentosum group C-complementing protein;K01490//AMP deaminase [EC:3.5.4.6];K04358//fibroblast growth factor;K00923//phosphatidylinositol-4-phosphate 3-kinase [EC:2.7.1.154];K14740//metallothionein 3;K00308//N1-acetylpolyamine oxidase [EC:1.5.3.13];K04004//complement factor H	EZA51692.1//Acetylcholine receptor subunit alpha-like protein [Ooceraea biroi];XP_012770936.1//hypothetical protein, conserved [Babesia bigemina];XP_019808415.1//PREDICTED: peroxisomal N(1)-acetyl-spermine/spermidine oxidase isoform X1 [Bos indicus]
SFRP4	101107858	1731	290	610	1.05632	1.05632	1.65e-25	Up	2.46e-26	SFRP4	GO:0005634//nucleus;GO:0005615//extracellular space;GO:0009986//cell surface;GO:0016021//integral component of membrane;GO:0005737//cytoplasm	GO:0042813//Wnt-activated receptor activity;GO:0017147//Wnt-protein binding;GO:0004930//G-protein coupled receptor activity	GO:0043433//negative regulation of DNA binding transcription factor activity;GO:0002092//positive regulation of receptor internalization;GO:0055062//phosphate ion homeostasis;GO:0090090//negative regulation of canonical Wnt signaling pathway;GO:0008285//negative regulation of cell proliferation;GO:0030510//regulation of BMP signaling pathway;GO:0035567//non-canonical Wnt signaling pathway;GO:0045…	K02185//secreted frizzled-related protein 4	XP_004007916.1//PREDICTED: secreted frizzled-related protein 4 [Ovis aries];XP_005679204.2//PREDICTED: secreted frizzled-related protein 4 [Capra hircus]
PCK1	100037690	2613	19	149	2.9548	2.9548	2.91e-25	Up	4.38e-26	PCK1	NA	NA	NA	K01596//phosphoenolpyruvate carboxykinase (GTP) [EC:4.1.1.32]	XP_004014490.1//PREDICTED: LOW QUALITY PROTEIN: phosphoenolpyruvate carboxykinase, cytosolic [GTP] [Ovis aries];XP_011964302.1//PREDICTED: phosphoenolpyruvate carboxykinase, cytosolic [GTP] [Ovis aries musimon]
NA	BGI_novel_G001672	6336	395.74	155.16	-1.36723	1.36723	3.41e-25	Down	5.14e-26	NA	NA	NA	NA	K15119//solute carrier family 25, member 39/40	XP_015428000.1//PREDICTED: solute carrier family 25 member 39 [Myotis davidii]
LOC101117431	101117431	1513	185.42	450.3	1.26365	1.26365	4.23e-25	Up	6.4e-26	LOC101117431	NA	NA	NA	K07604//type I keratin, acidic	XP_012041481.1//PREDICTED: keratin, type I cytoskeletal 13 [Ovis aries]
CCDC183	101105995	2432	207.86	47.08	-2.15886	2.15886	4.41e-25	Down	6.68e-26	CCDC183	NA	NA	NA	K03006//DNA-directed RNA polymerase II subunit RPB1 [EC:2.7.7.6];K08111//glypican 5;K22020//mucin-19	XP_012770936.1//hypothetical protein, conserved [Babesia bigemina];XP_014949289.1//PREDICTED: LOW QUALITY PROTEIN: coiled-coil domain-containing protein 183 isoform X1 [Ovis aries];XP_015329218.1//PREDICTED: coiled-coil domain-containing protein 183 isoform X2 [Bos taurus];XP_010847225.1//PREDICTED: coiled-coil domain-containing protein 183-like [Bison bison bison];XP_010808919.2//PREDICTED: coil…
LOC101117035	101117035	4832	297.99	616.7	1.03287	1.03287	6.89e-25	Up	1.05e-25	LOC101117035	GO:0005634//nucleus;GO:0005794//Golgi apparatus	GO:0000978//RNA polymerase II proximal promoter sequence-specific DNA binding;GO:0001078//transcriptional repressor activity, RNA polymerase II proximal promoter sequence-specific DNA binding;GO:0003676//nucleic acid binding	GO:0021762//substantia nigra development;GO:0045944//positive regulation of transcription from RNA polymerase II promoter;GO:0007276//gamete generation	K09228//KRAB domain-containing zinc finger protein	XP_011951390.1//PREDICTED: zinc finger protein 148 isoform X1 [Ovis aries];XP_015092004.1//PREDICTED: zinc finger protein 148 isoform X1 [Vicugna pacos];XP_004278858.1//PREDICTED: zinc finger protein 148 isoform X1 [Orcinus orca]
CFAP54	101119811	9441	218	53	-2.0567	2.0567	9.46e-25	Down	1.45e-25	CFAP54	NA	NA	NA	K16547//protein NEDD1	XP_002687569.5//PREDICTED: cilia- and flagella-associated protein 54 isoform X2 [Bos taurus];XP_012030228.1//PREDICTED: cilia- and flagella-associated protein 54 isoform X7 [Ovis aries];XP_015326631.1//PREDICTED: cilia- and flagella-associated protein 54 isoform X1 [Bos taurus];XP_011990291.1//PREDICTED: cilia- and flagella-associated protein 54 isoform X7 [Ovis aries musimon];XP_010834602.1//PRE…
NA	BGI_novel_G001846	15965	0	111.7	7.78705	7.78705	1.13e-24	Up	1.74e-25	NA	GO:0016021//integral component of membrane	GO:0004930//G-protein coupled receptor activity	GO:0001580//detection of chemical stimulus involved in sensory perception of bitter taste	K08474//taste receptor type 2	CAA10770.1//reverse transcriptase-like [Bos taurus]
NA	BGI_novel_G001425	10865	561.5	268.64	-1.08005	1.08005	1.15e-24	Down	1.76e-25	NA	NA	NA	NA	K08111//glypican 5;K22020//mucin-19	XP_012770936.1//hypothetical protein, conserved [Babesia bigemina]
MLXIPL	101115503	3116	66	246	1.88168	1.88168	1.44e-24	Up	2.22e-25	MLXIPL	NA	NA	NA	K09113//MAX-like protein X	XP_014959692.1//PREDICTED: LOW QUALITY PROTEIN: carbohydrate-responsive element-binding protein isoform X1 [Ovis aries]
SNCG	101113039	764	151.3	392.89	1.36028	1.36028	1.44e-24	Up	2.22e-25	SNCG	GO:0070062//extracellular exosome;GO:0030424//axon;GO:0005815//microtubule organizing center;GO:0005819//spindle;GO:0048471//perinuclear region of cytoplasm;GO:0043025//neuronal cell body	NA	GO:0009306//protein secretion;GO:0007165//signal transduction;GO:0007268//chemical synaptic transmission;GO:0008344//adult locomotory behavior;GO:0050808//synapse organization;GO:0046928//regulation of neurotransmitter secretion;GO:0014059//regulation of dopamine secretion	K04528//alpha-synuclein	XP_005699373.2//PREDICTED: gamma-synuclein [Capra hircus]
NA	BGI_novel_G000572	12578	246.1	68.43	-1.86298	1.86298	1.57e-24	Down	2.43e-25	NA	NA	NA	NA	K08732//ral guanine nucleotide dissociation stimulator	XP_014958889.1//PREDICTED: uncharacterized protein LOC106991855 [Ovis aries]
LOC101102413	101102413	1461	36	185	2.34502	2.34502	1.91e-24	Up	2.96e-25	LOC101102413	NA	NA	NA	K16142//haptoglobin	XP_004015160.1//PREDICTED: haptoglobin [Ovis aries]
NA	BGI_novel_G001440	2650	571.67	277.32	-1.06007	1.06007	2.24e-24	Down	3.48e-25	NA	NA	NA	NA	K09228//KRAB domain-containing zinc finger protein;K08111//glypican 5;K05691//catenin alpha	XP_012770481.1//hypothetical protein, conserved [Babesia bigemina]
AVPR2	100528011	1500	311.85	631.6	1.00172	1.00172	2.88e-24	Up	4.49e-25	AVPR2	GO:0005887//integral component of plasma membrane;GO:0005622//intracellular;GO:0016021//integral component of membrane;GO:0005886//plasma membrane	GO:0005000//vasopressin receptor activity;GO:0042277//peptide binding	GO:0045907//positive regulation of vasoconstriction;GO:0007249//I-kappaB kinase/NF-kappaB signaling;GO:0034097//response to cytokine;GO:1901652//response to peptide;GO:0001992//regulation of systemic arterial blood pressure by vasopressin;GO:0010628//positive regulation of gene expression;GO:0032609//interferon-gamma production;GO:0032870//cellular response to hormone stimulus	K04228//arginine vasopressin receptor 2	NP_001186722.1//vasopressin V2 receptor [Ovis aries];XP_017900560.1//PREDICTED: vasopressin V2 receptor isoform X2 [Capra hircus];XP_017900559.1//PREDICTED: vasopressin V2 receptor isoform X1 [Capra hircus]
MKRN2OS	101107556	6607	170.02	420.34	1.28942	1.28942	3.19e-24	Up	4.99e-25	MKRN2OS	NA	NA	NA	K10838//xeroderma pigmentosum group C-complementing protein;K00308//N1-acetylpolyamine oxidase [EC:1.5.3.13]	XP_004018738.1//PREDICTED: MKRN2 opposite strand protein [Ovis aries]
NA	BGI_novel_G001464	1687	64.86	241.45	1.87989	1.87989	4.14e-24	Up	6.53e-25	NA	GO:0005739//mitochondrion	GO:0003723//RNA binding;GO:0003712//transcription cofactor activity;GO:0000179//rRNA (adenine-N6,N6-)-dimethyltransferase activity	GO:0006355//regulation of transcription, DNA-templated;GO:0006391//transcription initiation from mitochondrial promoter	K17653//dimethyladenosine transferase 2, mitochondrial [EC:2.1.1.-]	XP_011973825.1//PREDICTED: dimethyladenosine transferase 2, mitochondrial isoform X1 [Ovis aries musimon]
ITGA11	101105162	5104	288	596	1.03281	1.03281	4.29e-24	Up	6.78e-25	ITGA11	GO:0008305//integrin complex	NA	GO:0007155//cell adhesion;GO:0007229//integrin-mediated signaling pathway	K06587//integrin alpha 11	XP_012036218.1//PREDICTED: integrin alpha-11 isoform X1 [Ovis aries]
SLC35F2	101105100	2328	433.02	184.14	-1.25007	1.25007	4.65e-24	Down	7.36e-25	SLC35F2	NA	NA	NA	K15287//solute carrier family 35, member F1/2	XP_002693009.3//PREDICTED: solute carrier family 35 member F2 [Bos taurus];XP_004016045.1//PREDICTED: solute carrier family 35 member F2 isoform X1 [Ovis aries]
PVALB	101122682	619	115	330	1.5044	1.5044	4.86e-24	Up	7.7e-25	PVALB	GO:0070062//extracellular exosome;GO:0030424//axon;GO:0005737//cytoplasm	GO:0005509//calcium ion binding	NA	K02183//calmodulin;K05629//atrophin-1 interacting protein 1	XP_004006772.1//PREDICTED: parvalbumin alpha [Ovis aries];XP_020946617.1//parvalbumin alpha isoform X1 [Sus scrofa]
KCNK3	100141302	1209	280	584	1.04411	1.04411	4.88e-24	Up	7.75e-25	KCNK3	NA	NA	NA	K04914//potassium channel subfamily K member 3	XP_020769485.1//potassium channel subfamily K member 3 [Odocoileus virginianus texanus]
LOC101118514	101118514	294	239.52	523.92	1.11276	1.11276	6.33e-24	Up	1.01e-24	LOC101118514	NA	NA	NA	K06752//major histocompatibility complex, class II	SMA53613.1//MHC class II [Ovis aries]
NA	BGI_novel_G000929	981	164.81	408.75	1.29398	1.29398	1.03e-23	Up	1.65e-24	NA	NA	NA	NA	K10785//T-cell receptor beta chain V region	AAI42018.1//LOC509513 protein [Bos taurus]
NA	BGI_novel_G003249	2226	44.66	199.78	2.14492	2.14492	1.03e-23	Up	1.66e-24	NA	NA	NA	NA	K06751//major histocompatibility complex, class I	XP_012619031.1//LOW QUALITY PROTEIN: saoe class I histocompatibility antigen, A alpha chain-like [Microcebus murinus]
NA	BGI_novel_G000183	9359	431.87	185.24	-1.23764	1.23764	1.21e-23	Down	1.94e-24	NA	NA	NA	NA	K09228//KRAB domain-containing zinc finger protein;K05691//catenin alpha	XP_012770936.1//hypothetical protein, conserved [Babesia bigemina]
NA	BGI_novel_G001188	9644	0	104.92	7.69671	7.69671	1.98e-23	Up	3.23e-24	NA	NA	NA	NA	K09228//KRAB domain-containing zinc finger protein;K12852//116 kDa U5 small nuclear ribonucleoprotein component;K05691//catenin alpha	XP_012770936.1//hypothetical protein, conserved [Babesia bigemina]
LOC101121216	101121216	612	22.89	150.5	2.70054	2.70054	2.24e-23	Up	3.65e-24	LOC101121216	GO:0034364//high-density lipoprotein particle	NA	GO:0006953//acute-phase response	K17310//serum amyloid A protein	CBI68360.1//serum amyloid A protein, partial [Bubalus bubalis]
NA	BGI_novel_G001428	13987	105	6.34	-4.0662	4.0662	2.67e-23	Down	4.35e-24	NA	GO:0005576//extracellular region	NA	NA	K08559//nuclear receptor subfamily 4 group A member 3	KOF85963.1//hypothetical protein OCBIM_22019450mg, partial [Octopus bimaculoides]
SLC13A4	101102386	4061	144	373	1.35667	1.35667	2.67e-23	Up	4.37e-24	SLC13A4	NA	NA	NA	K14444//solute carrier family 13 (sodium/sulfate cotransporter), member 1/4	XP_012032579.1//PREDICTED: solute carrier family 13 member 4 isoform X2 [Ovis aries];XP_011975579.1//PREDICTED: solute carrier family 13 member 4 isoform X4 [Ovis aries musimon];XP_012032580.1//PREDICTED: solute carrier family 13 member 4 isoform X3 [Ovis aries];XP_012032578.1//PREDICTED: solute carrier family 13 member 4 isoform X1 [Ovis aries]
A2ML1	101123200	4607	5	102	4.33406	4.33406	3.54e-23	Up	5.82e-24	A2ML1	NA	NA	NA	K03910//alpha-2-macroglobulin	XP_004006940.1//PREDICTED: alpha-2-macroglobulin-like protein 1 isoform X3 [Ovis aries]
CLDN11	101113649	1928	126	342	1.42414	1.42414	5.2e-23	Up	8.56e-24	CLDN11	GO:0070062//extracellular exosome;GO:0043209//myelin sheath;GO:0016021//integral component of membrane;GO:0005923//bicellular tight junction;GO:0005886//plasma membrane;GO:0045178//basal part of cell	GO:0005198//structural molecule activity	GO:0007155//cell adhesion;GO:0007283//spermatogenesis;GO:0008366//axon ensheathment	K06087//claudin	NP_001155113.1//claudin-11 [Sus scrofa]
AMBP	101104205	1359	3	95	4.96846	4.96846	8.66e-23	Up	1.44e-23	AMBP	GO:0031012//extracellular matrix;GO:0070062//extracellular exosome;GO:0072562//blood microparticle;GO:0005576//extracellular region;GO:0005886//plasma membrane	GO:0020037//heme binding;GO:0004867//serine-type endopeptidase inhibitor activity;GO:0019862//IgA binding;GO:0042803//protein homodimerization activity;GO:0036094//small molecule binding	GO:0018298//protein-chromophore linkage	K01830//prostaglandin-H2 D-isomerase [EC:5.3.99.2];K03909//tissue factor pathway inhibitor	XP_004004032.1//PREDICTED: protein AMBP [Ovis aries]
KRT36	101117175	1653	6	102	4.07103	4.07103	1.95e-22	Up	3.26e-23	KRT36	NA	NA	NA	K07604//type I keratin, acidic	XP_020765716.1//keratin, type I cuticular Ha6 [Odocoileus virginianus texanus]
LOC105609681	105609681	1936	367.45	148.96	-1.31906	1.31906	2.77e-22	Down	4.65e-23	LOC105609681	NA	NA	NA	K09228//KRAB domain-containing zinc finger protein;K05691//catenin alpha;K17086//transmembrane 9 superfamily member 2/4	XP_002703557.1//PREDICTED: uncharacterized protein LOC100296410 [Bos taurus];CAA10770.1//reverse transcriptase-like [Bos taurus]
CSDC2	101111621	2911	357.21	142.8	-1.33921	1.33921	3.52e-22	Down	5.93e-23	CSDC2	NA	NA	NA	K17497//phosphomannomutase [EC:5.4.2.8];K00503//dopamine beta-monooxygenase [EC:1.14.17.1]	XP_005207457.1//PREDICTED: cold shock domain-containing protein C2 isoform X1 [Bos taurus]
KRT18	101108117	1446	61	224	1.86018	1.86018	3.77e-22	Up	6.37e-23	KRT18	GO:0070062//extracellular exosome;GO:0005913//cell-cell adherens junction;GO:0005829//cytosol;GO:0071944//cell periphery;GO:0045095//keratin filament;GO:0034451//centriolar satellite	GO:0097110//scaffold protein binding;GO:0003723//RNA binding;GO:0098641//cadherin binding involved in cell-cell adhesion;GO:0005198//structural molecule activity	GO:0097284//hepatocyte apoptotic process;GO:0043000//Golgi to plasma membrane CFTR protein transport;GO:0097191//extrinsic apoptotic signaling pathway;GO:0045104//intermediate filament cytoskeleton organization;GO:0043066//negative regulation of apoptotic process;GO:0033209//tumor necrosis factor-mediated signaling pathway	K07604//type I keratin, acidic	XP_004006365.1//PREDICTED: keratin, type I cytoskeletal 18 isoform X1 [Ovis aries];XP_012004595.1//PREDICTED: keratin, type I cytoskeletal 18 isoform X2 [Ovis aries musimon]
LOC101122692	101122692	1123	366.73	149.18	-1.3141	1.3141	4.04e-22	Down	6.82e-23	LOC101122692	GO:0000793//condensed chromosome;GO:0005634//nucleus;GO:0005615//extracellular space;GO:0005623//cell;GO:0000790//nuclear chromatin;GO:0005737//cytoplasm;GO:0048471//perinuclear region of cytoplasm	GO:0003677//DNA binding;GO:0001158//enhancer sequence-specific DNA binding;GO:0044378//non-sequence-specific DNA binding, bending;GO:0003690//double-stranded DNA binding;GO:0003697//single-stranded DNA binding;GO:0019904//protein domain specific binding;GO:0097100//supercoiled DNA binding;GO:0008144//drug binding;GO:0008134//transcription factor binding;GO:0008301//DNA binding, bending;GO:0000400…	GO:0050829//defense response to Gram-negative bacterium;GO:0072091//regulation of stem cell proliferation;GO:0032496//response to lipopolysaccharide;GO:0010629//negative regulation of gene expression;GO:0007283//spermatogenesis;GO:0008584//male gonad development;GO:0032392//DNA geometric change;GO:0006357//regulation of transcription from RNA polymerase II promoter;GO:0051103//DNA ligation involv…	K11295//high mobility group protein B2	NP_999228.1//high mobility group protein B2 [Sus scrofa]
LOC101120904	101120904	3309	46.96	196.23	2.0466	2.0466	5.03e-22	Up	8.52e-23	LOC101120904	GO:0016021//integral component of membrane	GO:0015171//amino acid transmembrane transporter activity	NA	K13865//solute carrier family 7 (cationic amino acid transporter), member 3	XP_014339034.1//PREDICTED: cationic amino acid transporter 3-like [Bos mutus];XP_007122077.1//PREDICTED: cationic amino acid transporter 3-like isoform X1 [Physeter catodon];XP_011963382.1//PREDICTED: LOW QUALITY PROTEIN: cationic amino acid transporter 3-like, partial [Ovis aries]
NA	BGI_novel_G001529	13818	29.46	158.87	2.41458	2.41458	7.4e-22	Up	1.26e-22	NA	NA	NA	NA	K08474//taste receptor type 2	ELR54835.1//hypothetical protein M91_02532, partial [Bos mutus]
LOC101119773	101119773	2714	465.84	217.28	-1.11672	1.11672	9.52e-22	Down	1.63e-22	LOC101119773	NA	NA	NA	K20899//guanylate-binding protein 1/3/4/7	XP_002686313.2//PREDICTED: guanylate-binding protein 4 [Bos taurus];XP_004002221.1//PREDICTED: guanylate-binding protein 4-like [Ovis aries]
SUSD4	101108067	3046	150	27	-2.49037	2.49037	1.22e-21	Down	2.09e-22	SUSD4	NA	NA	NA	K17495//CUB and sushi domain-containing protein	XP_014944303.1//PREDICTED: sushi domain-containing protein 4 isoform X2 [Ovis aries musimon];XP_004013667.1//PREDICTED: sushi domain-containing protein 4 isoform X4 [Ovis aries];XP_012042503.1//PREDICTED: sushi domain-containing protein 4 isoform X1 [Ovis aries];XP_012042505.1//PREDICTED: sushi domain-containing protein 4 isoform X3 [Ovis aries]
LOC105616222	105616222	1498	152	28	-2.45701	2.45701	1.35e-21	Down	2.32e-22	LOC105616222	NA	NA	NA	NA	NA
NA	BGI_novel_G001447	3790	207.58	56.78	-1.88665	1.88665	3.26e-21	Down	5.69e-22	NA	GO:0016021//integral component of membrane	NA	NA	K08474//taste receptor type 2;K17086//transmembrane 9 superfamily member 2/4	XP_010819747.1//PREDICTED: transmembrane 9 superfamily member 2-like isoform X2 [Bos taurus]
PNMT	101103826	2016	225	482	1.08267	1.08267	3.42e-21	Up	5.98e-22	PNMT	NA	NA	NA	K00553//phenylethanolamine N-methyltransferase [EC:2.1.1.28]	XP_014954242.1//PREDICTED: LOW QUALITY PROTEIN: phenylethanolamine N-methyltransferase isoform X1 [Ovis aries];XP_019794860.1//PREDICTED: LOW QUALITY PROTEIN: phenylethanolamine N-methyltransferase [Tursiops truncatus]
C5	101121825	5563	417	187	-1.17345	1.17345	4.09e-21	Down	7.18e-22	C5	GO:0005615//extracellular space	GO:0004866//endopeptidase inhibitor activity	GO:0006956//complement activation;GO:0006954//inflammatory response	K03994//complement component 5	XP_006054204.1//PREDICTED: complement C5-like [Bubalus bubalis];XP_004004015.1//PREDICTED: complement C5 [Ovis aries]
NA	BGI_novel_G000298	542	0	91.37	7.49721	7.49721	7.1e-21	Up	1.26e-21	NA	NA	NA	NA	K13907//cystatin-A/B	XP_010833203.1//PREDICTED: cystatin-B isoform X1 [Bison bison bison]
GDF11	101104900	1974	467.22	223.46	-1.08052	1.08052	9.79e-21	Down	1.73e-21	GDF11	GO:0005576//extracellular region	GO:0008083//growth factor activity	NA	K05497//growth differentiation factor 8/11	XP_017903600.1//PREDICTED: growth/differentiation factor 11 [Capra hircus];XP_002687467.1//PREDICTED: growth/differentiation factor 11 isoform X1, partial [Bos taurus]
NA	BGI_novel_G001197	4704	89.59	0	-7.5017	7.5017	1.05e-20	Down	1.87e-21	NA	NA	NA	NA	K02898//large subunit ribosomal protein L26e	XP_012035839.2//PREDICTED: 60S ribosomal protein L26 isoform X1 [Ovis aries]
RAC3	101112406	941	260.64	529.42	1.00592	1.00592	1.15e-20	Up	2.05e-21	RAC3	NA	NA	NA	K07861//Ras-related C3 botulinum toxin substrate 3	XP_017380291.1//PREDICTED: ras-related C3 botulinum toxin substrate 3 isoform X2 [Cebus capucinus imitator];XP_014954388.1//PREDICTED: ras-related C3 botulinum toxin substrate 3 isoform X2 [Ovis aries];XP_004275639.2//PREDICTED: ras-related C3 botulinum toxin substrate 3 [Orcinus orca];XP_017920920.1//PREDICTED: ras-related C3 botulinum toxin substrate 3 isoform X1 [Capra hircus]
GFRA3	101109876	8462	97	279	1.50777	1.50777	1.45e-20	Up	2.58e-21	GFRA3	GO:0009897//external side of plasma membrane;GO:0005829//cytosol	GO:0004872//receptor activity;GO:0008046//axon guidance receptor activity	GO:0048485//sympathetic nervous system development;GO:0001764//neuron migration	K19895//GDNF family receptor alpha 1	XP_004008880.1//PREDICTED: GDNF family receptor alpha-3 [Ovis aries]
LOC105606113	105606113	476	121	318	1.37758	1.37758	1.78e-20	Up	3.18e-21	LOC105606113	NA	GO:0031177//phosphopantetheine binding;GO:0004320//oleoyl-[acyl-carrier-protein] hydrolase activity;GO:0004317//3-hydroxypalmitoyl-[acyl-carrier-protein] dehydratase activity;GO:0004313//[acyl-carrier-protein] S-acetyltransferase activity;GO:0016296//palmitoyl-[acyl-carrier-protein] hydrolase activity;GO:0004319//enoyl-[acyl-carrier-protein] reductase (NADPH, B-specific) activity;GO:0004314//[acy…	GO:0009058//biosynthetic process	K00665//fatty acid synthase, animal type [EC:2.3.1.85]	XP_011963772.1//PREDICTED: uncharacterized protein LOC105606113, partial [Ovis aries]
YBX2	101118116	1877	508	255	-1.01077	1.01077	3.07e-20	Down	5.53e-21	YBX2	GO:0001650//fibrillar center	GO:0003677//DNA binding	GO:0006355//regulation of transcription, DNA-templated	K09277//Y-box-binding protein 2	XP_014953804.1//PREDICTED: Y-box-binding protein 2 isoform X1 [Ovis aries];XP_019672648.1//PREDICTED: Y-box-binding protein 2, partial [Felis catus]
NA	BGI_novel_G000364	3376	135.75	23.58	-2.54175	2.54175	3.99e-20	Down	7.21e-21	NA	NA	NA	NA	K15113//solute carrier family 25 (mitochondrial iron transporter), member 28/37	XP_014945405.1//PREDICTED: mitoferrin-1-like [Ovis aries musimon]
NA	BGI_novel_G001849	17987	86.29	0	-7.44756	7.44756	4.6e-20	Down	8.33e-21	NA	GO:0016021//integral component of membrane	GO:0004930//G-protein coupled receptor activity	GO:0001580//detection of chemical stimulus involved in sensory perception of bitter taste	K08474//taste receptor type 2	CAA10770.1//reverse transcriptase-like [Bos taurus]
LOC105608691	105608691	3919	217	66	-1.73359	1.73359	8e-20	Down	1.47e-20	LOC105608691	NA	NA	NA	NA	XP_017908336.1//PREDICTED: uncharacterized protein LOC108636657, partial [Capra hircus]
RELN	101120658	11482	69	226	1.69522	1.69522	8.79e-20	Up	1.62e-20	RELN	NA	GO:0070325//lipoprotein particle receptor binding	GO:0001764//neuron migration;GO:0007417//central nervous system development	K06249//reelin [EC:3.4.21.-]	XP_012032050.1//PREDICTED: reelin isoform X1 [Ovis aries];NP_001293050.1//reelin precursor [Ovis aries];XP_004007880.1//PREDICTED: reelin isoform X2 [Ovis aries];XP_006053528.1//PREDICTED: reelin isoform X1 [Bubalus bubalis]
LOC101121910	101121910	4686	326.01	133.3	-1.30668	1.30668	1.25e-19	Down	2.31e-20	LOC101121910	NA	GO:0003676//nucleic acid binding	NA	NA	XP_014947960.1//PREDICTED: zinc finger protein 148-like, partial [Ovis aries]
LOC105602107	105602107	9216	308.54	122.54	-1.34864	1.34864	1.64e-19	Down	3.04e-20	LOC105602107	GO:0005634//nucleus	GO:0046872//metal ion binding;GO:0003676//nucleic acid binding	GO:0006355//regulation of transcription, DNA-templated	K09228//KRAB domain-containing zinc finger protein	XP_012414047.1//PREDICTED: LOW QUALITY PROTEIN: zinc finger protein 91-like [Trichechus manatus latirostris]
ATP6V0A4	101104057	3132	73	230	1.63923	1.63923	3.16e-19	Up	5.92e-20	ATP6V0A4	GO:0005765//lysosomal membrane;GO:0070062//extracellular exosome;GO:0000220//vacuolar proton-transporting V-type ATPase, V0 domain;GO:0016324//apical plasma membrane;GO:0031526//brush border membrane;GO:0005768//endosome;GO:0016021//integral component of membrane;GO:0005886//plasma membrane;GO:0016471//vacuolar proton-transporting V-type ATPase complex	GO:0015078//hydrogen ion transmembrane transporter activity;GO:0051117//ATPase binding;GO:0046961//proton-transporting ATPase activity, rotational mechanism	GO:0006885//regulation of pH;GO:0007588//excretion;GO:0070072//vacuolar proton-transporting V-type ATPase complex assembly;GO:0007035//vacuolar acidification;GO:0001503//ossification;GO:0015986//ATP synthesis coupled proton transport;GO:0015991//ATP hydrolysis coupled proton transport;GO:0007605//sensory perception of sound	K02154//V-type H+-transporting ATPase subunit a	XP_004008145.1//PREDICTED: V-type proton ATPase 116 kDa subunit a isoform 4 [Ovis aries]
CXCL9	101108489	2267	457	225	-1.03871	1.03871	4.12e-19	Down	7.75e-20	CXCL9	GO:0005615//extracellular space;GO:0009897//external side of plasma membrane	GO:0048248//CXCR3 chemokine receptor binding;GO:0008009//chemokine activity	GO:0007186//G-protein coupled receptor signaling pathway;GO:0042127//regulation of cell proliferation;GO:0002690//positive regulation of leukocyte chemotaxis;GO:0051607//defense response to virus;GO:0070098//chemokine-mediated signaling pathway;GO:0032496//response to lipopolysaccharide;GO:0051281//positive regulation of release of sequestered calcium ion into cytosol;GO:0030816//positive regulat…	K05416//C-X-C motif chemokine 9	XP_012035579.1//PREDICTED: C-X-C motif chemokine 9 isoform X2 [Ovis aries];XP_004009973.1//PREDICTED: C-X-C motif chemokine 9 isoform X1 [Ovis aries]
NA	BGI_novel_G002594	4100	0	81.68	7.33547	7.33547	5.3e-19	Up	1e-19	NA	GO:0005768//endosome;GO:0005923//bicellular tight junction;GO:0005802//trans-Golgi network;GO:0005886//plasma membrane	NA	GO:0007030//Golgi organization	K06105//tight junction protein 4	XP_011969337.1//PREDICTED: tight junction-associated protein 1 isoform X1 [Ovis aries musimon]
RND1	101104473	1573	197	424	1.08943	1.08943	5.87e-19	Up	1.11e-19	RND1	GO:0016020//membrane;GO:0043231//intracellular membrane-bounded organelle;GO:0005622//intracellular;GO:0015629//actin cytoskeleton;GO:0005886//plasma membrane;GO:0005737//cytoplasm;GO:0005912//adherens junction	GO:0005102//receptor binding;GO:0005525//GTP binding;GO:0003924//GTPase activity	GO:0007015//actin filament organization;GO:0007264//small GTPase mediated signal transduction;GO:0007162//negative regulation of cell adhesion;GO:0016322//neuron remodeling	K07531//Rho family GTPase 1	NP_001039481.1//rho-related GTP-binding protein Rho6 precursor [Bos taurus]
DRP2	101104809	10147	235	478	1.00791	1.00791	7.96e-19	Up	1.51e-19	DRP2	GO:0005886//plasma membrane	GO:0008270//zinc ion binding	NA	K10366//dystrophin	XP_020728596.1//dystrophin-related protein 2 isoform X1 [Odocoileus virginianus texanus];XP_011963074.1//PREDICTED: dystrophin-related protein 2 [Ovis aries]
NA	BGI_novel_G001097	4590	14.83	111.41	2.89285	2.89285	8.27e-19	Up	1.57e-19	NA	GO:0016021//integral component of membrane	NA	NA	K08474//taste receptor type 2;K17086//transmembrane 9 superfamily member 2/4	DAA13310.1//TPA: transmembrane 9 superfamily member 2 [Bos taurus]
AHSG	443392	1518	0	80	7.30549	7.30549	1.13e-18	Up	2.16e-19	AHSG	GO:0005615//extracellular space	GO:0004869//cysteine-type endopeptidase inhibitor activity	GO:0050727//regulation of inflammatory response;GO:0050766//positive regulation of phagocytosis;GO:0030502//negative regulation of bone mineralization;GO:0006953//acute-phase response	K03898//kininogen	NP_001009802.1//alpha-2-HS-glycoprotein precursor [Ovis aries]
BDH1	101104112	1980	129	318	1.28522	1.28522	1.61e-18	Up	3.11e-19	BDH1	GO:0005654//nucleoplasm;GO:0005743//mitochondrial inner membrane	GO:0003858//3-hydroxybutyrate dehydrogenase activity	NA	K00019//3-hydroxybutyrate dehydrogenase [EC:1.1.1.30]	XP_017901948.1//PREDICTED: D-beta-hydroxybutyrate dehydrogenase, mitochondrial isoform X1 [Capra hircus]
KCNG2	101107566	3676	89.63	253.66	1.48441	1.48441	2.13e-18	Up	4.11e-19	KCNG2	NA	NA	NA	K04901//potassium voltage-gated channel subfamily G member 2	XP_014959009.1//PREDICTED: LOW QUALITY PROTEIN: potassium voltage-gated channel subfamily G member 2 isoform X1 [Ovis aries]
CDCA7	101111162	2845	175	387	1.12854	1.12854	2.34e-18	Up	4.53e-19	CDCA7	GO:0005634//nucleus;GO:0005654//nucleoplasm;GO:0005829//cytosol	NA	GO:0006355//regulation of transcription, DNA-templated;GO:0042127//regulation of cell proliferation;GO:0006351//transcription, DNA-templated;GO:0006915//apoptotic process	NA	XP_004004629.1//PREDICTED: cell division cycle-associated protein 7 isoform X1 [Ovis aries];XP_004004628.1//PREDICTED: cell division cycle-associated protein 7 isoform X3 [Ovis aries]
RPL27A	106991620	390	0	78.32	7.27487	7.27487	2.41e-18	Up	4.68e-19	RPL27A	GO:0015934//large ribosomal subunit;GO:0022625//cytosolic large ribosomal subunit	GO:0003723//RNA binding;GO:0003735//structural constituent of ribosome	GO:0006412//translation;GO:0002181//cytoplasmic translation	K02900//large subunit ribosomal protein L27Ae	XP_011963600.1//PREDICTED: 60S ribosomal protein L27a isoform X2 [Ovis aries]
DYNC1I1	101118013	3239	311.41	129.83	-1.27863	1.27863	3.24e-18	Down	6.3e-19	DYNC1I1	GO:0000922//spindle pole;GO:0005634//nucleus;GO:0005868//cytoplasmic dynein complex;GO:0000776//kinetochore;GO:0036464//cytoplasmic ribonucleoprotein granule;GO:0055037//recycling endosome	GO:0045503//dynein light chain binding;GO:0030507//spectrin binding	GO:0007018//microtubule-based movement;GO:0047496//vesicle transport along microtubule	K08474//taste receptor type 2;K10415//dynein intermediate chain, cytosolic	XP_004265619.1//PREDICTED: cytoplasmic dynein 1 intermediate chain 1 isoform X4 [Orcinus orca];XP_004265617.1//PREDICTED: cytoplasmic dynein 1 intermediate chain 1 isoform X2 [Orcinus orca];XP_012770936.1//hypothetical protein, conserved [Babesia bigemina];XP_004265616.1//PREDICTED: cytoplasmic dynein 1 intermediate chain 1 isoform X1 [Orcinus orca];XP_012031751.1//PREDICTED: cytoplasmic dynein 1…
LOC101108797	101108797	592	80.14	236.54	1.54505	1.54505	3.27e-18	Up	6.35e-19	LOC101108797	GO:0005833//hemoglobin complex	GO:0020037//heme binding;GO:0005506//iron ion binding;GO:0005344//oxygen carrier activity;GO:0019825//oxygen binding	NA	K13822//hemoglobin subunit alpha	XP_014959464.1//PREDICTED: hemoglobin subunit alpha-1/2 [Ovis aries]
LOC105607066	105607066	1553	35	153.58	2.11713	2.11713	3.28e-18	Up	6.39e-19	LOC105607066	NA	NA	NA	K14007//protein transport protein SEC24	XP_005971992.1//PREDICTED: protein transport protein Sec24A [Pantholops hodgsonii]
MMRN1	101117586	4783	219	450	1.02256	1.02256	3.43e-18	Up	6.68e-19	MMRN1	NA	NA	NA	NA	XP_012035072.1//PREDICTED: multimerin-1 isoform X1 [Ovis aries]
ZNF19	101105593	4991	361.53	163.59	-1.16047	1.16047	3.75e-18	Down	7.32e-19	ZNF19	GO:0005634//nucleus	GO:0046872//metal ion binding;GO:0003676//nucleic acid binding	GO:0006355//regulation of transcription, DNA-templated	K09228//KRAB domain-containing zinc finger protein	XP_005899593.2//PREDICTED: zinc finger protein 19 isoform X1 [Bos mutus];ELR53680.1//Zinc finger protein 23, partial [Bos mutus];XP_004015172.1//PREDICTED: zinc finger protein 23 [Ovis aries]
NCF4	101122939	1047	53	188	1.81023	1.81023	3.93e-18	Up	7.68e-19	NCF4	GO:0010008//endosome membrane;GO:0043020//NADPH oxidase complex;GO:0005829//cytosol;GO:0005802//trans-Golgi network	GO:0016176//superoxide-generating NADPH oxidase activator activity;GO:0032266//phosphatidylinositol-3-phosphate binding;GO:0005086//ARF guanyl-nucleotide exchange factor activity	GO:0016192//vesicle-mediated transport;GO:0045730//respiratory burst;GO:0006909//phagocytosis	K08012//neutrophil cytosolic factor 4	XP_019816888.1//PREDICTED: neutrophil cytosol factor 4 isoform X1 [Bos indicus];XP_004006773.1//PREDICTED: neutrophil cytosol factor 4 isoform X1 [Ovis aries]
LOC101105437	101105437	632	123	305	1.29371	1.29371	5.57e-18	Up	1.1e-18	LOC101105437	GO:0005833//hemoglobin complex	GO:0020037//heme binding;GO:0005506//iron ion binding;GO:0005344//oxygen carrier activity;GO:0019825//oxygen binding	NA	K13823//hemoglobin subunit beta	XP_004016289.1//PREDICTED: hemoglobin subunit beta isoform X1 [Ovis aries]
SLITRK5	101104763	11345	417	203	-1.055	1.055	5.8e-18	Down	1.14e-18	SLITRK5	NA	NA	NA	K17256//insulin-like growth factor-binding protein complex acid labile subunit;K06850//slit 3	XP_014953720.1//PREDICTED: LOW QUALITY PROTEIN: SLIT and NTRK-like protein 5 [Ovis aries];XP_012010126.1//PREDICTED: SLIT and NTRK-like protein 5 [Ovis aries musimon]
ARHGAP22	101116628	2807	175	384	1.11732	1.11732	5.95e-18	Up	1.17e-18	ARHGAP22	NA	NA	NA	K20642//Rho GTPase-activating protein 22/24/25	XP_011960899.1//PREDICTED: rho GTPase-activating protein 22 isoform X1 [Ovis aries];XP_011960903.1//PREDICTED: rho GTPase-activating protein 22 isoform X2 [Ovis aries];XP_004021604.1//PREDICTED: rho GTPase-activating protein 22 isoform X3 [Ovis aries];XP_004021605.1//PREDICTED: rho GTPase-activating protein 22 isoform X5 [Ovis aries];XP_011960906.1//PREDICTED: rho GTPase-activating protein 22 iso…
NA	BGI_novel_G000723	3587	196	60	-1.72426	1.72426	6.88e-18	Down	1.36e-18	NA	NA	NA	NA	K09228//KRAB domain-containing zinc finger protein;K10838//xeroderma pigmentosum group C-complementing protein	XP_019811633.1//PREDICTED: ATP-binding cassette sub-family B member 7, mitochondrial isoform X2 [Bos indicus]
NA	BGI_novel_G002376	29382	364.41	167.17	-1.14068	1.14068	8.01e-18	Down	1.58e-18	NA	NA	NA	NA	K05691//catenin alpha	XP_012770481.1//hypothetical protein, conserved [Babesia bigemina]
NA	BGI_novel_G000661	3134	2.97	74.33	4.62897	4.62897	1.12e-17	Up	2.22e-18	NA	NA	NA	NA	K08111//glypican 5	CAA10770.1//reverse transcriptase-like [Bos taurus]
LOC101113077	101113077	1628	18	114	2.64653	2.64653	1.28e-17	Up	2.54e-18	LOC101113077	GO:0070062//extracellular exosome;GO:0043209//myelin sheath;GO:0005737//cytoplasm	GO:0015485//cholesterol binding;GO:0005504//fatty acid binding;GO:0005215//transporter activity	GO:0061024//membrane organization	K08753//fatty acid-binding protein 4, adipocyte	ELR55314.1//Myelin P2 protein, partial [Bos mutus]
C2H8orf58	101121833	4490	95.38	258.15	1.42001	1.42001	1.41e-17	Up	2.82e-18	C2H8orf58	NA	NA	NA	NA	XP_011974685.1//PREDICTED: uncharacterized protein C8orf58 homolog [Ovis aries]
SELP	443305	2874	142	331	1.2045	1.2045	1.77e-17	Up	3.54e-18	SELP	GO:0016021//integral component of membrane	GO:0030246//carbohydrate binding	GO:0007155//cell adhesion	K06496//selectin, platele	NP_001009295.1//P-selectin precursor [Ovis aries];XP_020729822.1//P-selectin isoform X1 [Odocoileus virginianus texanus]
FGA	101102090	3521	1	70	6.11285	6.11285	2.22e-17	Up	4.47e-18	FGA	NA	NA	NA	K03903//fibrinogen alpha chain	XP_004017232.2//PREDICTED: fibrinogen alpha chain isoform X1 [Ovis aries]
NA	BGI_novel_G000311	4828	118.25	21.16	-2.49887	2.49887	2.29e-17	Down	4.62e-18	NA	NA	NA	NA	K09228//KRAB domain-containing zinc finger protein;K05691//catenin alpha	XP_012770936.1//hypothetical protein, conserved [Babesia bigemina]
NA	BGI_novel_G000324	7833	2.53	71.78	4.80994	4.80994	2.46e-17	Up	4.96e-18	NA	NA	NA	NA	K08474//taste receptor type 2;K17086//transmembrane 9 superfamily member 2/4	XP_020739663.1//craniofacial development protein 2 isoform X1 [Odocoileus virginianus texanus]
ASPA	101121435	1746	38	155	2.01176	2.01176	2.82e-17	Up	5.71e-18	ASPA	GO:0070062//extracellular exosome;GO:0005829//cytosol	GO:0046872//metal ion binding;GO:0042802//identical protein binding;GO:0016811//hydrolase activity, acting on carbon-nitrogen (but not peptide) bonds, in linear amides;GO:0016788//hydrolase activity, acting on ester bonds	GO:0008152//metabolic process	K01437//aspartoacylase [EC:3.5.1.15]	XP_004012612.1//PREDICTED: aspartoacylase isoform X1 [Ovis aries];XP_012040887.1//PREDICTED: aspartoacylase isoform X2 [Ovis aries]
CXCL14	101105243	1738	191	402	1.05719	1.05719	3.15e-17	Up	6.39e-18	CXCL14	NA	NA	NA	K10033//C-X-C motif chemokine 14	XP_004008860.2//PREDICTED: C-X-C motif chemokine 14 isoform X1 [Ovis aries]
NA	BGI_novel_G001608	3926	318.01	139.53	-1.20493	1.20493	5.02e-17	Down	1.02e-17	NA	NA	NA	NA	K17822//DCN1-like protein 1/2	XP_019827348.1//PREDICTED: LOW QUALITY PROTEIN: DCN1-like protein 2 [Bos indicus]
CCDC13	101117705	7651	275.48	111.73	-1.31837	1.31837	5.57e-17	Down	1.14e-17	CCDC13	GO:0016021//integral component of membrane	GO:0016746//transferase activity, transferring acyl groups	GO:0060262//negative regulation of N-terminal protein palmitoylation	K17751//myosin heavy chain 6/7;K10352//myosin heavy chain;K16464//centrosomal protein CEP250	XP_014957758.1//PREDICTED: LOW QUALITY PROTEIN: coiled-coil domain-containing protein 13 isoform X1 [Ovis aries];XP_005695643.3//PREDICTED: protein-cysteine N-palmitoyltransferase HHAT-like protein [Capra hircus];XP_011954844.1//PREDICTED: protein-cysteine N-palmitoyltransferase HHAT-like protein isoform X1 [Ovis aries]
ENTPD2	101110915	2293	87	239	1.44149	1.44149	1.05e-16	Up	2.17e-17	ENTPD2	NA	NA	NA	K01509//adenosinetriphosphatase [EC:3.6.1.3]	XP_011963297.1//PREDICTED: ectonucleoside triphosphate diphosphohydrolase 2 isoform X1, partial [Ovis aries]
LOC105616896	105616896	1486	236.77	88.38	-1.43813	1.43813	1.11e-16	Down	2.3e-17	LOC105616896	NA	NA	NA	K11279//nucleosome assembly protein 1-like 1	XP_012045919.1//PREDICTED: nucleosome assembly protein 1-like 1 [Ovis aries]
TTR	443389	696	44	163	1.87286	1.87286	1.43e-16	Up	2.98e-17	TTR	GO:0070062//extracellular exosome;GO:0005615//extracellular space	GO:0070324//thyroid hormone binding;GO:0042802//identical protein binding;GO:0005179//hormone activity	GO:0070327//thyroid hormone transport;GO:0042572//retinol metabolic process	K20731//transthyretin	NP_001009800.1//transthyretin precursor [Ovis aries]
HMGCS2	101111590	2064	0	69	7.09209	7.09209	1.73e-16	Up	3.62e-17	HMGCS2	GO:0005743//mitochondrial inner membrane	GO:0004421//hydroxymethylglutaryl-CoA synthase activity	GO:0008299//isoprenoid biosynthetic process;GO:0016126//sterol biosynthetic process	K01641//hydroxymethylglutaryl-CoA synthase [EC:2.3.3.10]	XP_006216205.1//PREDICTED: hydroxymethylglutaryl-CoA synthase, mitochondrial [Vicugna pacos]
HS3ST2	101116370	1866	156	42	-1.90952	1.90952	1.79e-16	Down	3.75e-17	HS3ST2	GO:0016021//integral component of membrane	GO:0008146//sulfotransferase activity	NA	K07808//[heparan sulfate]-glucosamine 3-sulfotransferase 2 [EC:2.8.2.29]	XP_004021245.2//PREDICTED: LOW QUALITY PROTEIN: heparan sulfate glucosamine 3-O-sulfotransferase 2 [Ovis aries]
LOC105609070	105609070	3320	43	160	1.87923	1.87923	2.33e-16	Up	4.92e-17	LOC105609070	NA	NA	NA	K16349//natural cytotoxicity triggering receptor 3 ligand 1;K10838//xeroderma pigmentosum group C-complementing protein;K00308//N1-acetylpolyamine oxidase [EC:1.5.3.13]	ELR47484.1//Sodium channel protein type 7 subunit alpha, partial [Bos mutus]
LOC105603744	105603744	674	268	110	-1.30117	1.30117	3.06e-16	Down	6.46e-17	LOC105603744	NA	NA	NA	K15196//transcription factor IIIB 90 kDa subunit;K14211//elastin	NA
LOC100037668	100037668	484	0	67.58	7.06209	7.06209	3.35e-16	Up	7.1e-17	LOC100037668	NA	NA	NA	K02957//small subunit ribosomal protein S15Ae	XP_008540095.1//PREDICTED: 40S ribosomal protein S15a-like [Equus przewalskii]
NA	BGI_novel_G002421	5683	100.66	257.82	1.34044	1.34044	3.54e-16	Up	7.5e-17	NA	NA	NA	NA	K09228//KRAB domain-containing zinc finger protein;K05691//catenin alpha;K08111//glypican 5	CAA10770.1//reverse transcriptase-like [Bos taurus]
LOC101123244	101123244	2343	179	376.04	1.05449	1.05449	3.97e-16	Up	8.44e-17	LOC101123244	GO:0016020//membrane;GO:0070062//extracellular exosome;GO:0005634//nucleus;GO:0005829//cytosol	GO:0002020//protease binding;GO:0004867//serine-type endopeptidase inhibitor activity;GO:0043027//cysteine-type endopeptidase inhibitor activity involved in apoptotic process	GO:0002448//mast cell mediated immunity;GO:0042270//protection from natural killer cell mediated cytotoxicity;GO:0006955//immune response;GO:0071391//cellular response to estrogen stimulus;GO:0009617//response to bacterium;GO:0010628//positive regulation of gene expression;GO:0033668//negative regulation by symbiont of host apoptotic process	K13963//serpin B	XP_011956764.1//PREDICTED: serpin B9 isoform X1 [Ovis aries];XP_020745638.1//serpin B9 isoform X1 [Odocoileus virginianus texanus]
VWA3B	101112127	4483	302	133	-1.19956	1.19956	4.02e-16	Down	8.55e-17	VWA3B	NA	NA	NA	NA	XP_014949993.1//PREDICTED: LOW QUALITY PROTEIN: von Willebrand factor A domain-containing protein 3B [Ovis aries]
PCSK1N	101113828	845	103	261	1.32497	1.32497	4.29e-16	Up	9.14e-17	PCSK1N	GO:0070062//extracellular exosome;GO:0030141//secretory granule;GO:0005615//extracellular space;GO:0005802//trans-Golgi network	GO:0004867//serine-type endopeptidase inhibitor activity;GO:0004866//endopeptidase inhibitor activity	GO:0016486//peptide hormone processing;GO:0010951//negative regulation of endopeptidase activity;GO:0009409//response to cold;GO:0002021//response to dietary excess	K06236//collagen, type I, alpha;K19720//collagen, type III, alpha	XP_014960187.1//PREDICTED: proSAAS isoform X1 [Ovis aries];XP_012016262.2//PREDICTED: proSAAS isoform X2 [Ovis aries musimon]
NA	BGI_novel_G001241	1056	0	66.7	7.04318	7.04318	5.06e-16	Up	1.08e-16	NA	NA	NA	NA	K10784//T cell receptor alpha chain V region	AAA63519.1//This CDS feature is included to show the translation of the corresponding C_region. Presently translation qualifiers on C_region features are illegal, partial [Ovis aries]
LOC101109783	101109783	589	65.95	0	-7.05974	7.05974	5.22e-16	Down	1.12e-16	LOC101109783	NA	NA	NA	K14480//apolipoprotein L	XP_011963484.2//PREDICTED: LOW QUALITY PROTEIN: apolipoprotein L3-like isoform X1, partial [Ovis aries]
DMTN	101117729	3844	69	204	1.54746	1.54746	6.7e-16	Up	1.44e-16	DMTN	NA	GO:0003779//actin binding	GO:0007010//cytoskeleton organization	K07520//actin-binding LIM protein	XP_012010330.1//PREDICTED: dematin isoform X4 [Ovis aries musimon];XP_004004253.2//PREDICTED: LOW QUALITY PROTEIN: dematin isoform X1 [Ovis aries];XP_014944357.1//PREDICTED: dematin isoform X6 [Ovis aries musimon];XP_022265507.1//dematin [Canis lupus familiaris];XP_014944356.1//PREDICTED: dematin isoform X5 [Ovis aries musimon];XP_014944354.1//PREDICTED: dematin isoform X3 [Ovis aries musimon]
STC2	101109910	3351	60.7	189.37	1.625	1.625	7.56e-16	Up	1.62e-16	STC2	NA	NA	NA	NA	XP_005982888.1//PREDICTED: stanniocalcin-2 [Pantholops hodgsonii];XP_004016925.1//PREDICTED: stanniocalcin-2 isoform X1 [Ovis aries]
GJC3	105604875	3082	176	369	1.05161	1.05161	8.82e-16	Up	1.9e-16	GJC3	GO:0005922//connexin complex;GO:0043209//myelin sheath;GO:0016021//integral component of membrane	GO:0042803//protein homodimerization activity	GO:0042552//myelination;GO:0007605//sensory perception of sound;GO:0007154//cell communication	K07628//gap junction gamma-3 protein	XP_011960251.1//PREDICTED: LOW QUALITY PROTEIN: gap junction gamma-3 protein isoform X1 [Ovis aries]
NA	BGI_novel_G001190	9873	64.66	0	-7.03124	7.03124	9.62e-16	Down	2.08e-16	NA	NA	NA	NA	K09228//KRAB domain-containing zinc finger protein;K12852//116 kDa U5 small nuclear ribonucleoprotein component;K05691//catenin alpha	XP_012770936.1//hypothetical protein, conserved [Babesia bigemina]
LOC101117184	101117184	449	38	147	1.93531	1.93531	1.11e-15	Up	2.39e-16	LOC101117184	GO:0005634//nucleus;GO:0005737//cytoplasm;GO:0048471//perinuclear region of cytoplasm	GO:0046872//metal ion binding;GO:0008270//zinc ion binding	GO:0045926//negative regulation of growth;GO:0071294//cellular response to zinc ion	K14739//metallothionein 1/2	XP_019835772.1//PREDICTED: keratin-associated protein 5-2-like [Bos indicus]
NA	BGI_novel_G002749	7602	175.18	54.96	-1.68882	1.68882	1.12e-15	Down	2.42e-16	NA	NA	NA	NA	K09228//KRAB domain-containing zinc finger protein;K08111//glypican 5	BAE19808.1//bucentaur, partial [Muntiacus reevesi]
NA	BGI_novel_G001441	2319	46.45	162.79	1.79283	1.79283	1.17e-15	Up	2.52e-16	NA	NA	NA	NA	K09228//KRAB domain-containing zinc finger protein;K08111//glypican 5;K05691//catenin alpha	XP_012770481.1//hypothetical protein, conserved [Babesia bigemina]
RSPO3	101116995	2721	358	174	-1.05731	1.05731	1.24e-15	Down	2.68e-16	RSPO3	GO:0005576//extracellular region	GO:0008201//heparin binding	GO:0001974//blood vessel remodeling;GO:2000052//positive regulation of non-canonical Wnt signaling pathway;GO:0016055//Wnt signaling pathway;GO:0002040//sprouting angiogenesis	K19471//R-spondin-1	XP_004011185.1//PREDICTED: R-spondin-3 [Ovis aries]
LOC101104114	101104114	1795	3.6	67.32	4.20853	4.20853	1.83e-15	Up	3.99e-16	LOC101104114	NA	NA	NA	K13963//serpin B	XP_004020625.1//PREDICTED: serpin B4-like [Ovis aries]
CD8B	101103712	1395	85	228	1.40706	1.40706	1.85e-15	Up	4.05e-16	CD8B	GO:0009897//external side of plasma membrane;GO:0016021//integral component of membrane	NA	NA	K06459//T-cell surface glycoprotein CD8 beta chain	XP_004007313.2//PREDICTED: T-cell surface glycoprotein CD8 beta chain [Ovis aries]
NA	BGI_novel_G000024	8565	82.04	9.3	-3.15746	3.15746	1.91e-15	Down	4.17e-16	NA	GO:0016021//integral component of membrane	GO:0004930//G-protein coupled receptor activity	GO:0001580//detection of chemical stimulus involved in sensory perception of bitter taste	K09228//KRAB domain-containing zinc finger protein;K05691//catenin alpha	XP_005894445.1//PREDICTED: taste receptor type 2 member 42, partial [Bos mutus]
VTN	101119231	1632	0	63	6.96084	6.96084	2.87e-15	Up	6.34e-16	VTN	NA	NA	NA	K06251//vitronectin	XP_011998146.1//PREDICTED: vitronectin isoform X2 [Ovis aries musimon];XP_004013271.1//PREDICTED: vitronectin isoform X1 [Ovis aries]
ABCB11	101121238	10889	78.84	216.62	1.44173	1.44173	2.97e-15	Up	6.58e-16	ABCB11	GO:0070062//extracellular exosome;GO:0046581//intercellular canaliculus;GO:0016021//integral component of membrane;GO:0045177//apical part of cell	GO:0015126//canalicular bile acid transmembrane transporter activity;GO:0005524//ATP binding;GO:0042626//ATPase activity, coupled to transmembrane movement of substances	GO:0015721//bile acid and bile salt transport;GO:0015722//canalicular bile acid transport	K05664//ATP-binding cassette, subfamily B (MDR/TAP), member 11	XP_011990113.1//PREDICTED: bile salt export pump isoform X3 [Ovis aries];XP_011990099.1//PREDICTED: bile salt export pump isoform X1 [Ovis aries];XP_011990108.1//PREDICTED: bile salt export pump isoform X2 [Ovis aries]
COL2A1	100196905	5126	81	220	1.42507	1.42507	3.17e-15	Up	7.02e-16	COL2A1	NA	NA	NA	K19719//collagen, type II, alpha	XP_012029774.1//PREDICTED: collagen alpha-1(II) chain isoform X1 [Ovis aries]
LOC101114597	101114597	1775	189.14	383.16	1.00206	1.00206	3.49e-15	Up	7.73e-16	LOC101114597	NA	NA	NA	K12741//heterogeneous nuclear ribonucleoprotein A1/A3	EDL03932.1//mCG15678, isoform CRA_c, partial [Mus musculus]
FMO1	101105089	2282	53	172	1.68191	1.68191	3.59e-15	Up	7.95e-16	FMO1	GO:0016021//integral component of membrane	GO:0050661//NADP binding;GO:0004499//N,N-dimethylaniline monooxygenase activity;GO:0050660//flavin adenine dinucleotide binding;GO:0004497//monooxygenase activity	GO:0009404//toxin metabolic process;GO:0006082//organic acid metabolic process;GO:0055114//oxidation-reduction process;GO:0017144//drug metabolic process;GO:0070995//NADPH oxidation	K00485//dimethylaniline monooxygenase (N-oxide forming) [EC:1.14.13.8]	XP_010850205.1//PREDICTED: dimethylaniline monooxygenase [N-oxide-forming] 1 isoform X1 [Bison bison bison]
NA	BGI_novel_G002143	2177	3.04	64.28	4.38579	4.38579	4.14e-15	Up	9.2e-16	NA	NA	NA	NA	K09228//KRAB domain-containing zinc finger protein;K05691//catenin alpha;K10838//xeroderma pigmentosum group C-complementing protein;K00308//N1-acetylpolyamine oxidase [EC:1.5.3.13]	XP_012770936.1//hypothetical protein, conserved [Babesia bigemina]
GC	101102644	1817	0	62	6.93776	6.93776	4.61e-15	Up	1.03e-15	GC	GO:0070062//extracellular exosome;GO:0072562//blood microparticle;GO:0005615//extracellular space	GO:0005499//vitamin D binding;GO:0003779//actin binding;GO:1902118//calcidiol binding	GO:0042359//vitamin D metabolic process	K12258//vitamin D-binding protein	XP_004009948.1//PREDICTED: vitamin D-binding protein [Ovis aries]
NA	BGI_novel_G002603	4873	178.43	59.02	-1.61252	1.61252	5.29e-15	Down	1.18e-15	NA	GO:0005768//endosome;GO:0005923//bicellular tight junction;GO:0005802//trans-Golgi network;GO:0005886//plasma membrane	NA	GO:0007030//Golgi organization	K06105//tight junction protein 4	XP_011969337.1//PREDICTED: tight junction-associated protein 1 isoform X1 [Ovis aries musimon]
LOC105614373	105614373	2266	110.62	264.76	1.24264	1.24264	7.2e-15	Up	1.62e-15	LOC105614373	NA	GO:0020037//heme binding;GO:0005506//iron ion binding;GO:0016712//oxidoreductase activity, acting on paired donors, with incorporation or reduction of molecular oxygen, reduced flavin or flavoprotein as one donor, and incorporation of one atom of oxygen	GO:0008202//steroid metabolic process;GO:0042738//exogenous drug catabolic process;GO:0006805//xenobiotic metabolic process;GO:0042180//cellular ketone metabolic process	K07412//cytochrome P450 family 2 subfamily B [EC:1.14.14.1]	XP_012668408.1//PREDICTED: cytochrome P450 2B4 [Otolemur garnettii];XP_012045828.1//PREDICTED: cytochrome P450 2B11-like isoform X1 [Ovis aries];NP_999578.1//cytochrome P450 2B22 precursor [Sus scrofa]
NA	BGI_novel_G003079	688	78.39	210.89	1.41131	1.41131	1.91e-14	Up	4.38e-15	NA	GO:0070062//extracellular exosome;GO:0010008//endosome membrane;GO:0030904//retromer complex;GO:0019898//extrinsic component of membrane;GO:0005764//lysosome;GO:0030027//lamellipodium;GO:0031901//early endosome membrane;GO:0030905//retromer, tubulation complex;GO:0005829//cytosol	GO:0046982//protein heterodimerization activity;GO:0005154//epidermal growth factor receptor binding;GO:0042803//protein homodimerization activity;GO:0045296//cadherin binding;GO:0035091//phosphatidylinositol binding;GO:1990460//leptin receptor binding;GO:1990459//transferrin receptor binding;GO:0005158//insulin receptor binding	GO:0006886//intracellular protein transport;GO:0016050//vesicle organization;GO:0042147//retrograde transport, endosome to Golgi;GO:0006897//endocytosis;GO:0034498//early endosome to Golgi transport;GO:0072673//lamellipodium morphogenesis;GO:0051259//protein oligomerization	K17917//sorting nexin-1/2	XP_005978550.1//PREDICTED: sorting nexin-2 isoform X2 [Pantholops hodgsonii]
DSP	101119169	8880	15	92	2.60023	2.60023	3.44e-14	Up	7.99e-15	DSP	GO:0031012//extracellular matrix;GO:0070062//extracellular exosome;GO:0016323//basolateral plasma membrane;GO:0005634//nucleus;GO:0001533//cornified envelope;GO:0005882//intermediate filament;GO:0014704//intercalated disc;GO:0030057//desmosome	GO:0097110//scaffold protein binding;GO:0003723//RNA binding;GO:0005080//protein kinase C binding;GO:0050839//cell adhesion molecule binding;GO:0030674//protein binding, bridging;GO:0005198//structural molecule activity	GO:0086073//bundle of His cell-Purkinje myocyte adhesion involved in cell communication;GO:0098911//regulation of ventricular cardiac muscle cell action potential;GO:0045109//intermediate filament organization;GO:0030216//keratinocyte differentiation;GO:0071896//protein localization to adherens junction;GO:0002934//desmosome organization;GO:0086091//regulation of heart rate by cardiac conduction;…	K10381//desmoplakin	XP_014958345.1//PREDICTED: LOW QUALITY PROTEIN: desmoplakin isoform X1 [Ovis aries];XP_011983898.1//PREDICTED: desmoplakin isoform X3 [Ovis aries musimon]
SERPINA1	443388	1461	5	66	3.70603	3.70603	4.2e-14	Up	9.79e-15	SERPINA1	GO:0070062//extracellular exosome;GO:0005615//extracellular space;GO:0005783//endoplasmic reticulum;GO:0005794//Golgi apparatus	GO:0002020//protease binding;GO:0004867//serine-type endopeptidase inhibitor activity;GO:0042802//identical protein binding	NA	K03984//alpha-1-antitrypsin	XP_013828609.2//PREDICTED: alpha-1-antiproteinase [Capra hircus]
BDKRB2	101120781	3395	54	167	1.61238	1.61238	5.75e-14	Up	1.35e-14	BDKRB2	GO:0005768//endosome;GO:0016021//integral component of membrane;GO:0005886//plasma membrane	GO:0031702//type 1 angiotensin receptor binding;GO:0002020//protease binding;GO:0004947//bradykinin receptor activity;GO:0046982//protein heterodimerization activity	GO:1902239//negative regulation of intrinsic apoptotic signaling pathway in response to osmotic stress by p53 class mediator;GO:0033137//negative regulation of peptidyl-serine phosphorylation;GO:0050482//arachidonic acid secretion;GO:0042310//vasoconstriction;GO:0006939//smooth muscle contraction;GO:0009651//response to salt stress;GO:0042311//vasodilation	K03916//bradykinin receptor B2	XP_011968286.1//PREDICTED: B2 bradykinin receptor [Ovis aries musimon]
LOC101103150	101103150	493	61.47	179.67	1.53096	1.53096	6.14e-14	Up	1.44e-14	LOC101103150	NA	NA	NA	K02894//large subunit ribosomal protein L23e	XP_014950645.1//PREDICTED: 60S ribosomal protein L23-like, partial [Ovis aries]
CPZ	101120411	1735	38	138	1.84416	1.84416	6.17e-14	Up	1.45e-14	CPZ	NA	NA	NA	K13022//carboxypeptidase Z [EC:3.4.17.-]	XP_012035804.1//PREDICTED: carboxypeptidase Z isoform X1 [Ovis aries];XP_011982235.1//PREDICTED: carboxypeptidase Z isoform X2 [Ovis aries musimon];XP_021116018.1//carboxypeptidase Z isoform X3 [Heterocephalus glaber]
LOC101108292	101108292	1955	242	103	-1.2488	1.2488	6.22e-14	Down	1.46e-14	LOC101108292	NA	NA	NA	K20897//guanylate-binding protein 2	XP_011963294.1//PREDICTED: guanylate-binding protein 2-like isoform X1 [Ovis aries];XP_004022862.2//PREDICTED: guanylate-binding protein 2-like isoform X2 [Ovis aries]
NA	BGI_novel_G002949	3142	2.7	58.54	4.42196	4.42196	6.51e-14	Up	1.53e-14	NA	NA	NA	NA	K06237//collagen, type IV, alpha	XP_005962743.1//PREDICTED: uncharacterized protein LOC102336303 [Pantholops hodgsonii]
BMP7	443175	2691	82	213	1.36072	1.36072	7.45e-14	Up	1.76e-14	BMP7	GO:0005615//extracellular space;GO:0005576//extracellular region	GO:0008083//growth factor activity;GO:0005125//cytokine activity;GO:0005160//transforming growth factor beta receptor binding;GO:0070700//BMP receptor binding	GO:0060272//embryonic skeletal joint morphogenesis;GO:0021502//neural fold elevation formation;GO:0072134//nephrogenic mesenchyme morphogenesis;GO:0043407//negative regulation of MAP kinase activity;GO:0048738//cardiac muscle tissue development;GO:0003272//endocardial cushion formation;GO:0043065//positive regulation of apoptotic process;GO:0072133//metanephric mesenchyme morphogenesis;GO:0007411…	K16621//bone morphogenetic protein 7	NP_001295493.1//bone morphogenetic protein 7 precursor [Ovis aries];NP_001192944.1//bone morphogenetic protein 7 precursor [Bos taurus];XP_019799441.1//PREDICTED: bone morphogenetic protein 7 isoform X2 [Tursiops truncatus]
LOC106990113	106990113	527	55.57	0	-6.81267	6.81267	7.5e-14	Down	1.77e-14	LOC106990113	NA	NA	NA	K02866//large subunit ribosomal protein L10e	XP_014952765.1//PREDICTED: 60S ribosomal protein L10-like [Ovis aries]
PCBD1	101106822	836	100	241	1.2526	1.2526	8.52e-14	Up	2.02e-14	PCBD1	NA	NA	NA	K01724//4a-hydroxytetrahydrobiopterin dehydratase [EC:4.2.1.96]	AAI03435.1//PCBD1 protein, partial [Bos taurus]
LOC101105560	101105560	672	34.03	129.4	1.91052	1.91052	1e-13	Up	2.38e-14	LOC101105560	NA	NA	NA	K04002//complement component 4 binding protein, alpha	XP_004022893.1//PREDICTED: apolipoprotein R-like [Ovis aries]
NA	BGI_novel_G000323	9625	54.88	0	-6.79464	6.79464	1.05e-13	Down	2.5e-14	NA	NA	NA	NA	K08474//taste receptor type 2;K17086//transmembrane 9 superfamily member 2/4	XP_020739667.1//craniofacial development protein 2 isoform X2 [Odocoileus virginianus texanus]
CLEC1A	101118775	1120	45.41	149.88	1.70629	1.70629	1.27e-13	Up	3.05e-14	CLEC1A	GO:0016021//integral component of membrane	GO:0030246//carbohydrate binding	NA	K10069//C-type lectin domain family 1 member A	XP_007114115.1//PREDICTED: LOW QUALITY PROTEIN: C-type lectin domain family 1 member A [Physeter catodon]
DGKH	101108320	17402	95.47	232.65	1.26861	1.26861	1.32e-13	Up	3.18e-14	DGKH	NA	NA	NA	K00901//diacylglycerol kinase (ATP) [EC:2.7.1.107]	XP_011997496.1//PREDICTED: diacylglycerol kinase eta isoform X9 [Ovis aries musimon];XP_011997491.1//PREDICTED: diacylglycerol kinase eta isoform X6 [Ovis aries musimon];XP_014963595.1//PREDICTED: diacylglycerol kinase eta isoform X8 [Ovis aries musimon];XP_014963594.1//PREDICTED: diacylglycerol kinase eta isoform X7 [Ovis aries musimon];XP_017912280.1//PREDICTED: diacylglycerol kinase eta isofor…
LOC101118164	101118164	1413	11	79.54	2.83774	2.83774	1.61e-13	Up	3.89e-14	LOC101118164	GO:0005739//mitochondrion	GO:0042802//identical protein binding;GO:0008743//L-threonine 3-dehydrogenase activity;GO:0050662//coenzyme binding	GO:0006567//threonine catabolic process;GO:0019518//L-threonine catabolic process to glycine	K15789//threonine 3-dehydrogenase [EC:1.1.1.103]	XP_004004496.1//PREDICTED: L-threonine 3-dehydrogenase, mitochondrial [Ovis aries]
NA	BGI_novel_G001245	1050	53.63	0	-6.7614	6.7614	1.92e-13	Down	4.65e-14	NA	NA	NA	NA	K10784//T cell receptor alpha chain V region	AAA63519.1//This CDS feature is included to show the translation of the corresponding C_region. Presently translation qualifiers on C_region features are illegal, partial [Ovis aries]
SH3GL2	106990245	2209	57	169	1.55155	1.55155	2.02e-13	Up	4.92e-14	SH3GL2	GO:0070062//extracellular exosome;GO:0045202//synapse;GO:0005769//early endosome	GO:0042802//identical protein binding	GO:0097484//dendrite extension;GO:0016191//synaptic vesicle uncoating;GO:1990416//cellular response to brain-derived neurotrophic factor stimulus;GO:0002090//regulation of receptor internalization	K11247//endophilin-A	NP_001070308.1//endophilin-A1 [Bos taurus]
CIDEA	101108619	1181	107	249	1.2021	1.2021	2.12e-13	Up	5.17e-14	CIDEA	GO:0005740//mitochondrial envelope;GO:0005634//nucleus;GO:0005811//lipid droplet;GO:0005739//mitochondrion;GO:0005737//cytoplasm	GO:0042803//protein homodimerization activity	GO:0001659//temperature homeostasis;GO:0035634//response to stilbenoid;GO:0010890//positive regulation of sequestering of triglyceride;GO:1900118//negative regulation of execution phase of apoptosis;GO:0032720//negative regulation of tumor necrosis factor production;GO:0008219//cell death;GO:0006915//apoptotic process;GO:1902510//regulation of apoptotic DNA fragmentation;GO:0019915//lipid storage…	K02310//DNA fragmentation factor, 45 kD, alpha subunit	XP_017894828.1//PREDICTED: cell death activator CIDE-A isoform X1 [Capra hircus];XP_004020560.1//PREDICTED: cell death activator CIDE-A isoform X2 [Ovis aries];XP_011958983.1//PREDICTED: cell death activator CIDE-A isoform X1 [Ovis aries]
AHSP	100127218	587	64	6	-3.43147	3.43147	3.92e-13	Down	9.68e-14	AHSP	NA	GO:0030492//hemoglobin binding	GO:0006457//protein folding;GO:0050821//protein stabilization;GO:0030218//erythrocyte differentiation	NA	XP_013830313.1//PREDICTED: alpha-hemoglobin-stabilizing protein isoform X1 [Capra hircus]
CYP3A24	100170111	1723	2	53.3	4.71963	4.71963	4.29e-13	Up	1.06e-13	CYP3A24	GO:0016021//integral component of membrane	GO:0020037//heme binding;GO:0005506//iron ion binding;GO:0016712//oxidoreductase activity, acting on paired donors, with incorporation or reduction of molecular oxygen, reduced flavin or flavoprotein as one donor, and incorporation of one atom of oxygen	NA	K07424//cytochrome P450 family 3 subfamily A [EC:1.14.14.1]	XP_010844002.1//PREDICTED: cytochrome P450 3A24-like [Bison bison bison];XP_004021085.1//PREDICTED: cytochrome P450 3A24-like [Ovis aries];XP_006043047.1//PREDICTED: cytochrome P450 3A24-like [Bubalus bubalis];XP_005956271.1//PREDICTED: cytochrome P450 3A24-like isoform X1 [Pantholops hodgsonii];XP_017895379.1//PREDICTED: cytochrome P450 3A24 [Capra hircus]
KLHL14	101117636	8094	120	266	1.13196	1.13196	4.87e-13	Up	1.21e-13	KLHL14	NA	NA	NA	K10451//kelch-like protein 14	XP_014959093.1//PREDICTED: LOW QUALITY PROTEIN: kelch-like protein 14 [Ovis aries]
CRP	101115495	3813	2	53	4.71148	4.71148	5.1e-13	Up	1.27e-13	CRP	GO:0070062//extracellular exosome;GO:0005576//extracellular region	GO:0046872//metal ion binding;GO:0030169//low-density lipoprotein particle binding;GO:0042802//identical protein binding;GO:0005509//calcium ion binding;GO:0001849//complement component C1q binding;GO:0050750//low-density lipoprotein particle receptor binding	GO:2000482//regulation of interleukin-8 secretion;GO:0032930//positive regulation of superoxide anion generation;GO:0010745//negative regulation of macrophage derived foam cell differentiation;GO:0010628//positive regulation of gene expression;GO:0010888//negative regulation of lipid storage;GO:0097756//negative regulation of blood vessel diameter	K16143//C-reactive protein	XP_004002700.1//PREDICTED: C-reactive protein [Ovis aries]
LOC105611038	105611038	763	0	52.13	6.68761	6.68761	5.22e-13	Up	1.3e-13	LOC105611038	NA	NA	NA	K02870//large subunit ribosomal protein L12e	XP_012003022.1//PREDICTED: 60S ribosomal protein L12 isoform X2 [Ovis aries musimon]
SDS	101112348	1610	99	234	1.22457	1.22457	5.28e-13	Up	1.31e-13	SDS	NA	NA	NA	K17989//L-serine/L-threonine ammonia-lyase [EC:4.3.1.17 4.3.1.19]	XP_004017441.1//PREDICTED: L-serine dehydratase/L-threonine deaminase [Ovis aries]
NA	BGI_novel_G000931	809	51.29	0	-6.69704	6.69704	6.04e-13	Down	1.51e-13	NA	NA	NA	NA	K10785//T-cell receptor beta chain V region	AAI42406.1//Unknown (protein for MGC:159564) [Bos taurus]
KIAA1644	101107952	6474	313	157	-1.01183	1.01183	6.15e-13	Down	1.54e-13	KIAA1644	NA	NA	NA	NA	XP_014950546.1//PREDICTED: LOW QUALITY PROTEIN: uncharacterized protein KIAA1644 homolog [Ovis aries]
NA	BGI_novel_G000004	16117	51.06	0	-6.69056	6.69056	6.76e-13	Down	1.69e-13	NA	GO:0005743//mitochondrial inner membrane;GO:0016021//integral component of membrane;GO:0070469//respiratory chain	GO:0008137//NADH dehydrogenase (ubiquinone) activity	GO:0042773//ATP synthesis coupled electron transport	K02256//cytochrome c oxidase subunit 1 [EC:1.9.3.1];K03883//NADH-ubiquinone oxidoreductase chain 5 [EC:1.6.5.3]	YP_009114211.1//NADH dehydrogenase subunit 5 (mitochondrion) [Ovis vignei]
LOC101119296	101119296	479	0	51.59	6.67258	6.67258	6.79e-13	Up	1.7e-13	LOC101119296	NA	NA	NA	K02957//small subunit ribosomal protein S15Ae	XP_008540095.1//PREDICTED: 40S ribosomal protein S15a-like [Equus przewalskii]
CCL16	101115290	1926	81.63	206.05	1.31939	1.31939	7.1e-13	Up	1.78e-13	CCL16	NA	NA	NA	K21093//C-C motif chemokine 16;K05511//C-C motif chemokine 15/23	XP_007105613.1//PREDICTED: LOW QUALITY PROTEIN: c-C motif chemokine 16 [Physeter catodon];XP_005701464.2//PREDICTED: C-C motif chemokine 15 isoform X2 [Capra hircus]
LOC101123349	101123349	2008	50.44	0	-6.67293	6.67293	9.17e-13	Down	2.31e-13	LOC101123349	GO:0016020//membrane;GO:0031012//extracellular matrix;GO:0070062//extracellular exosome;GO:0005654//nucleoplasm;GO:0042995//cell projection;GO:0005925//focal adhesion;GO:0030054//cell junction;GO:0000790//nuclear chromatin;GO:0005737//cytoplasm;GO:0071013//catalytic step 2 spliceosome;GO:0005681//spliceosomal complex;GO:0030529//intracellular ribonucleoprotein complex;GO:0002102//podosome;GO:0019…	GO:0003677//DNA binding;GO:0000978//RNA polymerase II proximal promoter sequence-specific DNA binding;GO:0003723//RNA binding;GO:0019904//protein domain specific binding;GO:0042802//identical protein binding;GO:0001077//transcriptional activator activity, RNA polymerase II proximal promoter sequence-specific DNA binding;GO:0045296//cadherin binding	GO:0006396//RNA processing;GO:0072369//regulation of lipid transport by positive regulation of transcription from RNA polymerase II promoter;GO:0006397//mRNA processing;GO:0006351//transcription, DNA-templated;GO:1902165//regulation of intrinsic apoptotic signaling pathway in response to DNA damage by p53 class mediator;GO:0043066//negative regulation of apoptotic process;GO:0010988//regulation o…	K12886//heterogeneous nuclear ribonucleoprotein K	NP_001029734.1//heterogeneous nuclear ribonucleoprotein K [Bos taurus]
KRT5	100303605	2233	10.84	75.58	2.7852	2.7852	1.11e-12	Up	2.8e-13	KRT5	NA	NA	NA	K07605//type II keratin, basic	XP_012029608.1//PREDICTED: LOW QUALITY PROTEIN: keratin, type II cytoskeletal 5 isoform X1 [Ovis aries];XP_005958810.1//PREDICTED: keratin, type II cytoskeletal 6A-like isoform X1 [Pantholops hodgsonii]
NA	BGI_novel_G000864	17300	227.07	98.93	-1.21509	1.21509	1.21e-12	Down	3.07e-13	NA	GO:0016021//integral component of membrane	GO:0004930//G-protein coupled receptor activity	GO:0001580//detection of chemical stimulus involved in sensory perception of bitter taste	K08474//taste receptor type 2	NP_001040099.1//bitter taste receptor Bota-T2R65A [Bos taurus]
NA	BGI_novel_G003011	1342	55	161	1.53312	1.53312	1.23e-12	Up	3.11e-13	NA	NA	NA	NA	K14611//solute carrier family 23 (nucleobase transporter), member 1/2;K01106//inositol-1,4,5-trisphosphate 5-phosphatase [EC:3.1.3.56];K06531//poliovirus receptor-related protein 2;K14211//elastin;K10838//xeroderma pigmentosum group C-complementing protein	XP_014959394.1//PREDICTED: elastin isoform X1 [Ovis aries]
CSRNP3	101109781	11338	302	151	-1.01644	1.01644	1.31e-12	Down	3.33e-13	CSRNP3	NA	NA	NA	K17494//cysteine/serine-rich nuclear protein	XP_011990669.1//PREDICTED: LOW QUALITY PROTEIN: cysteine/serine-rich nuclear protein 3 isoform X1 [Ovis aries]
UGT8	101113069	3544	37	129	1.78534	1.78534	1.38e-12	Up	3.51e-13	UGT8	GO:0016021//integral component of membrane	GO:0016758//transferase activity, transferring hexosyl groups	GO:0048812//neuron projection morphogenesis;GO:0008152//metabolic process;GO:0007010//cytoskeleton organization;GO:0002175//protein localization to paranode region of axon;GO:0030913//paranodal junction assembly	K04628//ceramide galactosyltransferase [EC:2.4.1.47]	XP_017904675.1//PREDICTED: 2-hydroxyacylsphingosine 1-beta-galactosyltransferase [Capra hircus];XP_012034815.1//PREDICTED: 2-hydroxyacylsphingosine 1-beta-galactosyltransferase isoform X1 [Ovis aries]
LOC105604496	105604496	1328	13	80	2.60505	2.60505	1.62e-12	Up	4.14e-13	LOC105604496	NA	NA	NA	NA	NA
LOC105605293	105605293	3972	74	11	-2.76646	2.76646	1.72e-12	Down	4.4e-13	LOC105605293	NA	NA	NA	K14740//metallothionein 3;K16349//natural cytotoxicity triggering receptor 3 ligand 1;K10838//xeroderma pigmentosum group C-complementing protein;K00308//N1-acetylpolyamine oxidase [EC:1.5.3.13]	XP_014958889.1//PREDICTED: uncharacterized protein LOC106991855 [Ovis aries]
NA	BGI_novel_G003210	11469	291.86	144.52	-1.03044	1.03044	1.78e-12	Down	4.56e-13	NA	NA	NA	NA	K08111//glypican 5;K08291//G protein-coupled receptor kinase [EC:2.7.11.16];K10408//dynein heavy chain, axonemal	ELR55019.1//hypothetical protein M91_00313, partial [Bos mutus]
C2	101115321	2589	61.49	170.92	1.45846	1.45846	1.78e-12	Up	4.56e-13	C2	GO:0070062//extracellular exosome	GO:0004252//serine-type endopeptidase activity	GO:0006956//complement activation;GO:2000427//positive regulation of apoptotic cell clearance	K01332//complement component 2 [EC:3.4.21.43]	XP_004018979.1//PREDICTED: complement C2 isoform X3 [Ovis aries];XP_011956311.1//PREDICTED: complement C2 isoform X1 [Ovis aries];XP_011956312.1//PREDICTED: complement C2 isoform X2 [Ovis aries]
NA	BGI_novel_G001530	13711	227.3	100.3	-1.19671	1.19671	2.21e-12	Down	5.7e-13	NA	NA	NA	NA	K08474//taste receptor type 2	ELR54835.1//hypothetical protein M91_02532, partial [Bos mutus]
LOC101122803	101122803	2815	24	103	2.0851	2.0851	2.23e-12	Up	5.76e-13	LOC101122803	NA	NA	NA	K06769//intercellular adhesion molecule 5	XP_013827578.2//PREDICTED: LOW QUALITY PROTEIN: intercellular adhesion molecule 5 [Capra hircus]
HPD	101122814	1526	8	67	3.04965	3.04965	2.47e-12	Up	6.38e-13	HPD	GO:0005789//endoplasmic reticulum membrane;GO:0000139//Golgi membrane	GO:0046872//metal ion binding;GO:0003868//4-hydroxyphenylpyruvate dioxygenase activity	GO:0009072//aromatic amino acid family metabolic process;GO:0006572//tyrosine catabolic process;GO:0006559//L-phenylalanine catabolic process	K00457//4-hydroxyphenylpyruvate dioxygenase [EC:1.13.11.27]	XP_004017393.1//PREDICTED: 4-hydroxyphenylpyruvate dioxygenase [Ovis aries]
SRCIN1	101102076	8767	121	262.21	1.09928	1.09928	2.49e-12	Up	6.44e-13	SRCIN1	NA	NA	NA	K19930//SRC kinase signaling inhibitor 1	XP_014953829.1//PREDICTED: LOW QUALITY PROTEIN: SRC kinase signaling inhibitor 1 isoform X1 [Ovis aries];XP_014963577.1//PREDICTED: SRC kinase signaling inhibitor 1 isoform X2 [Ovis aries musimon]
ATCAY	101116652	4266	63	172	1.43255	1.43255	3.02e-12	Up	7.85e-13	ATCAY	NA	NA	NA	K19912//synaptotagmin-12;K18450//caytaxin;K16349//natural cytotoxicity triggering receptor 3 ligand 1;K14211//elastin;K10838//xeroderma pigmentosum group C-complementing protein	ELR51300.1//PR domain zinc finger protein 12, partial [Bos mutus];XP_012033473.1//PREDICTED: caytaxin isoform X1 [Ovis aries]
ZNF385A	101107591	1300	75.89	192.61	1.32726	1.32726	3.26e-12	Up	8.49e-13	ZNF385A	NA	NA	NA	K10137//zinc finger, matrin type 3	XP_014949401.1//PREDICTED: LOW QUALITY PROTEIN: zinc finger protein 385A isoform X1 [Ovis aries]
KLK12	101113003	1243	0	48	6.56853	6.56853	3.96e-12	Up	1.03e-12	KLK12	GO:0070062//extracellular exosome	GO:0004252//serine-type endopeptidase activity	NA	K09621//kallikrein 12 [EC:3.4.21.-]	XP_011950059.1//PREDICTED: kallikrein-12 isoform X2 [Ovis aries];XP_004015447.2//PREDICTED: kallikrein-12 isoform X1 [Ovis aries];XP_011950060.1//PREDICTED: kallikrein-12 isoform X3 [Ovis aries]
ISM1	101105349	3293	39	130	1.72053	1.72053	4.25e-12	Up	1.11e-12	ISM1	NA	NA	NA	K21125//mucin-5AC	XP_014954921.1//PREDICTED: isthmin-1 isoform X1 [Ovis aries]
CCL19	101120217	709	33	119	1.83399	1.83399	4.25e-12	Up	1.11e-12	CCL19	GO:0005615//extracellular space;GO:0005623//cell	GO:0031735//CCR10 chemokine receptor binding;GO:0008009//chemokine activity;GO:0048020//CCR chemokine receptor binding	GO:0046330//positive regulation of JNK cascade;GO:0051897//positive regulation of protein kinase B signaling;GO:0001768//establishment of T cell polarity;GO:0034695//response to prostaglandin E;GO:0043547//positive regulation of GTPase activity;GO:0071356//cellular response to tumor necrosis factor;GO:0071346//cellular response to interferon-gamma;GO:0071347//cellular response to interleukin-1;GO…	K05512//C-C motif chemokine 19	XP_004004169.1//PREDICTED: C-C motif chemokine 19 [Ovis aries]
NA	BGI_novel_G001095	4440	139.68	45.97	-1.6198	1.6198	4.53e-12	Down	1.19e-12	NA	GO:0016021//integral component of membrane	NA	NA	K08474//taste receptor type 2;K17086//transmembrane 9 superfamily member 2/4	NP_001071363.1//transmembrane 9 superfamily member 2-like [Bos taurus]
ACVR1C	101111867	9068	18	89	2.28937	2.28937	4.79e-12	Up	1.26e-12	ACVR1C	GO:0048179//activin receptor complex	GO:0038100//nodal binding;GO:0005524//ATP binding;GO:0004702//signal transducer, downstream of receptor, with serine/threonine kinase activity;GO:0019838//growth factor binding;GO:0016361//activin receptor activity, type I	GO:0043280//positive regulation of cysteine-type endopeptidase activity involved in apoptotic process;GO:0030154//cell differentiation;GO:0032868//response to insulin;GO:0002021//response to dietary excess;GO:0030262//apoptotic nuclear changes;GO:0038092//nodal signaling pathway;GO:1901383//negative regulation of chorionic trophoblast cell proliferation;GO:0019915//lipid storage;GO:0046676//negat…	K13568//activin receptor type-1C [EC:2.7.11.30]	XP_019777818.1//PREDICTED: activin receptor type-1C isoform X1 [Tursiops truncatus];XP_013800596.1//PREDICTED: activin receptor type-1C isoform X2 [Apteryx australis mantelli];XP_011992120.1//PREDICTED: activin receptor type-1C isoform X4 [Ovis aries];XP_013839598.1//activin receptor type-1C isoform X1 [Sus scrofa];XP_008523666.1//PREDICTED: activin receptor type-1C [Equus przewalskii]
MOBP	101113800	2956	9	68	2.9011	2.9011	5.78e-12	Up	1.52e-12	MOBP	GO:0030864//cortical actin cytoskeleton	GO:0003779//actin binding;GO:0017022//myosin binding;GO:0017137//Rab GTPase binding	GO:0030050//vesicle transport along actin filament	K19912//synaptotagmin-12;K22237//Rab effector MyRIP	XP_011954797.1//PREDICTED: myelin-associated oligodendrocyte basic protein isoform X1 [Ovis aries];XP_011954796.1//PREDICTED: myelin-associated oligodendrocyte basic protein isoform X2 [Ovis aries]
RGS2	443163	1797	134	278	1.03642	1.03642	6.44e-12	Up	1.7e-12	RGS2	GO:0005634//nucleus;GO:0005829//cytosol;GO:0009898//cytoplasmic side of plasma membrane	GO:0001965//G-protein alpha-subunit binding;GO:0005096//GTPase activator activity	GO:0071877//regulation of adrenergic receptor signaling pathway;GO:0043951//negative regulation of cAMP-mediated signaling;GO:0043407//negative regulation of MAP kinase activity;GO:0045744//negative regulation of G-protein coupled receptor protein signaling pathway;GO:0007283//spermatogenesis;GO:0060087//relaxation of vascular smooth muscle;GO:0060452//positive regulation of cardiac muscle contra…	K18154//regulator of G-protein signaling 2	ELR55212.1//Regulator of G-protein signaling 2, partial [Bos mutus]
LGALS12	101114068	3394	61.9	167.78	1.42212	1.42212	7.45e-12	Up	1.97e-12	LGALS12	NA	NA	NA	K10095//galectin-12	XP_014951080.1//PREDICTED: galectin-12 isoform X1 [Ovis aries musimon];XP_005966881.1//PREDICTED: galectin-12 isoform X2 [Pantholops hodgsonii];XP_011957467.1//PREDICTED: galectin-12 isoform X2 [Ovis aries]
SGK2	101107121	1975	8	65	3.00593	3.00593	7.5e-12	Up	1.99e-12	SGK2	GO:0005654//nucleoplasm	GO:0004674//protein serine/threonine kinase activity;GO:0015459//potassium channel regulator activity;GO:0005524//ATP binding	NA	K13303//serum/glucocorticoid-regulated kinase 2 [EC:2.7.11.1]	XP_019828289.1//PREDICTED: serine/threonine-protein kinase Sgk2 [Bos indicus];XP_006067908.1//PREDICTED: serine/threonine-protein kinase Sgk2 isoform X1 [Bubalus bubalis];XP_004014626.1//PREDICTED: serine/threonine-protein kinase Sgk2 isoform X4 [Ovis aries];XP_006067910.1//PREDICTED: serine/threonine-protein kinase Sgk2 isoform X3 [Bubalus bubalis];XP_020767095.1//serine/threonine-protein kinase…
LOC105616883	105616883	2654	68.64	178.61	1.36326	1.36326	7.75e-12	Up	2.05e-12	LOC105616883	NA	NA	NA	K03331//L-xylulose reductase [EC:1.1.1.10]	XP_007125670.1//PREDICTED: L-xylulose reductase isoform X2 [Physeter catodon]
GPX2	101110596	1040	30	112	1.88403	1.88403	7.77e-12	Up	2.06e-12	GPX2	NA	GO:0004602//glutathione peroxidase activity	GO:0006979//response to oxidative stress	K00432//glutathione peroxidase [EC:1.11.1.9]	XP_005985826.1//PREDICTED: LOW QUALITY PROTEIN: glutathione peroxidase 2 (gastrointestinal) [Pantholops hodgsonii]
LOC105616421	105616421	897	133	43	-1.64545	1.64545	8.75e-12	Down	2.33e-12	LOC105616421	NA	NA	NA	NA	EAW89412.1//hCG1821181, isoform CRA_d [Homo sapiens]
PTN	101103149	1648	132	274	1.0372	1.0372	8.91e-12	Up	2.37e-12	PTN	GO:0005615//extracellular space;GO:0005783//endoplasmic reticulum;GO:0043234//protein complex	GO:0008083//growth factor activity;GO:0035374//chondroitin sulfate binding;GO:0008201//heparin binding;GO:0019901//protein kinase binding	GO:0030282//bone mineralization;GO:0051781//positive regulation of cell division;GO:0007612//learning;GO:0008284//positive regulation of cell proliferation	K16642//pleiotrophin	XP_012032588.1//PREDICTED: pleiotrophin isoform X1 [Ovis aries];XP_008148717.1//PREDICTED: pleiotrophin [Eptesicus fuscus];XP_012032589.1//PREDICTED: pleiotrophin isoform X2 [Ovis aries]
BCAS1	101102166	3232	111	243	1.11396	1.11396	9.79e-12	Up	2.61e-12	BCAS1	GO:0070062//extracellular exosome	NA	NA	K00907//myosin-light-chain kinase [EC:2.7.11.18];K07436//vitamin D3 24-hydroxylase [EC:1.14.15.16];K13172//serine/arginine repetitive matrix protein 2	XP_012044752.1//PREDICTED: breast carcinoma-amplified sequence 1 isoform X4 [Ovis aries];XP_012044758.1//PREDICTED: breast carcinoma-amplified sequence 1 isoform X8 [Ovis aries];XP_012044750.1//PREDICTED: breast carcinoma-amplified sequence 1 isoform X2 [Ovis aries];XP_012044754.1//PREDICTED: breast carcinoma-amplified sequence 1 isoform X6 [Ovis aries];XP_012044751.1//PREDICTED: breast carcinoma…
AQP3	443047	1739	73	184	1.3173	1.3173	1.35e-11	Up	3.63e-12	AQP3	GO:0016323//basolateral plasma membrane;GO:0005634//nucleus;GO:0005911//cell-cell junction;GO:0016021//integral component of membrane;GO:0005737//cytoplasm	GO:0015254//glycerol channel activity;GO:0005215//transporter activity	GO:0071456//cellular response to hypoxia;GO:0090650//cellular response to oxygen-glucose deprivation;GO:0070295//renal water absorption;GO:0015840//urea transport;GO:0032526//response to retinoic acid;GO:0002684//positive regulation of immune system process;GO:0042476//odontogenesis	K09876//aquaporin-3	XP_005967685.1//PREDICTED: aquaporin-3 isoform X2 [Pantholops hodgsonii];XP_012013982.1//PREDICTED: aquaporin-3 isoform X2 [Ovis aries musimon]
NA	BGI_novel_G000182	9617	124.59	261.78	1.05473	1.05473	1.39e-11	Up	3.73e-12	NA	NA	NA	NA	K09228//KRAB domain-containing zinc finger protein;K05691//catenin alpha	XP_012770936.1//hypothetical protein, conserved [Babesia bigemina]
PCP4L1	101105373	1556	118	252	1.0782	1.0782	1.46e-11	Up	3.93e-12	PCP4L1	NA	NA	NA	K13887//coronin-2	XP_017901901.1//PREDICTED: Purkinje cell protein 4-like protein 1 isoform X1 [Capra hircus];XP_014635145.1//PREDICTED: Purkinje cell protein 4-like protein 1 [Ceratotherium simum simum]
LOC101113832	101113832	1790	151.02	55.04	-1.47262	1.47262	2.04e-11	Down	5.51e-12	LOC101113832	NA	NA	NA	K06254//agrin	XP_014954555.1//PREDICTED: LOW QUALITY PROTEIN: agrin isoform X1 [Ovis aries]
NA	BGI_novel_G002575	5655	58.04	158.52	1.43311	1.43311	2.22e-11	Up	6.01e-12	NA	NA	NA	NA	K04960//inositol 1,4,5-triphosphate receptor type 3	XP_011967546.1//PREDICTED: inositol 1,4,5-trisphosphate receptor type 3 [Ovis aries musimon]
FOSL1	101111137	1831	43	133	1.61258	1.61258	2.31e-11	Up	6.27e-12	FOSL1	NA	NA	NA	K04502//fos-like antigen 1	XP_004019731.1//PREDICTED: fos-related antigen 1 isoform X3 [Ovis aries];XP_011957537.1//PREDICTED: fos-related antigen 1 isoform X2 [Ovis aries];XP_011957536.1//PREDICTED: fos-related antigen 1 isoform X1 [Ovis aries]
LOC101103335	101103335	12994	136.16	276.66	1.00637	1.00637	2.33e-11	Up	6.34e-12	LOC101103335	NA	NA	NA	K09275//transcription factor CP2 and related proteins	XP_012041417.1//PREDICTED: LOW QUALITY PROTEIN: transcription factor CP2-like protein 1 [Ovis aries]
NA	BGI_novel_G002616	4664	31.94	112.83	1.80428	1.80428	2.67e-11	Up	7.29e-12	NA	NA	NA	NA	K04358//fibroblast growth factor;K10838//xeroderma pigmentosum group C-complementing protein;K00308//N1-acetylpolyamine oxidase [EC:1.5.3.13]	XP_012031712.1//PREDICTED: EF-hand calcium-binding domain-containing protein 1-like isoform X3 [Ovis aries]
FGG	101123664	1692	0	44	6.443	6.443	2.91e-11	Up	7.96e-12	FGG	GO:0005577//fibrinogen complex	GO:0030674//protein binding, bridging;GO:0005102//receptor binding	GO:0051258//protein polymerization;GO:0007165//signal transduction;GO:0030168//platelet activation	K03905//fibrinogen gamma chain	XP_006061633.1//PREDICTED: fibrinogen gamma-B chain-like isoform X2 [Bubalus bubalis];XP_006061632.1//PREDICTED: fibrinogen gamma-B chain-like isoform X1 [Bubalus bubalis]
VIPR1	100500782	3160	89	206.39	1.19706	1.19706	3.09e-11	Up	8.46e-12	VIPR1	NA	NA	NA	K04589//vasoactive intestinal peptide receptor 1	XP_004018642.1//PREDICTED: vasoactive intestinal polypeptide receptor 1 isoform X1 [Ovis aries];XP_012004511.1//PREDICTED: vasoactive intestinal polypeptide receptor 1 isoform X8 [Ovis aries musimon]
SLC37A1	101105377	2228	235.96	111.97	-1.09187	1.09187	3.26e-11	Down	8.92e-12	SLC37A1	GO:0030176//integral component of endoplasmic reticulum membrane	GO:0061513//glucose 6-phosphate:inorganic phosphate antiporter activity	GO:0015760//glucose-6-phosphate transport	K13783//MFS transporter, OPA family, solute carrier family 37 (glycerol-3-phosphate transporter), member 1/2	XP_014948157.1//PREDICTED: LOW QUALITY PROTEIN: glycerol-3-phosphate transporter isoform X1 [Ovis aries];XP_017907205.1//PREDICTED: glucose-6-phosphate exchanger SLC37A1 isoform X2 [Capra hircus]
XDH	780499	8342	46.56	138.05	1.55159	1.55159	3.57e-11	Up	9.81e-12	XDH	NA	GO:0016614//oxidoreductase activity, acting on CH-OH group of donors;GO:0009055//electron transfer activity;GO:0051537//2 iron, 2 sulfur cluster binding;GO:0004855//xanthine oxidase activity;GO:0005506//iron ion binding;GO:0050660//flavin adenine dinucleotide binding;GO:0004854//xanthine dehydrogenase activity;GO:0043546//molybdopterin cofactor binding	NA	K00106//xanthine dehydrogenase/oxidase [EC:1.17.1.4 1.17.3.2]	XP_004006094.1//PREDICTED: xanthine dehydrogenase/oxidase isoform X1 [Ovis aries];XP_020751197.1//xanthine dehydrogenase/oxidase [Odocoileus virginianus texanus];AAD17937.1//xanthine:oxygen oxidoreductase, partial [Syncerus caffer]
EPPK1	101116485	8715	58.4	157.75	1.41716	1.41716	3.67e-11	Up	1.01e-11	EPPK1	NA	NA	NA	K10388//plectin	XP_004023221.2//PREDICTED: LOW QUALITY PROTEIN: epiplakin isoform X1 [Ovis aries]
LOC101104054	101104054	2801	38.88	124.47	1.66226	1.66226	3.92e-11	Up	1.08e-11	LOC101104054	NA	NA	NA	K05673//ATP-binding cassette, subfamily C (CFTR/MRP), member 4	XP_014949397.1//PREDICTED: LOW QUALITY PROTEIN: multidrug resistance-associated protein 4-like isoform X1 [Ovis aries]
NA	BGI_novel_G003403	392	0	43.35	6.42152	6.42152	4.03e-11	Up	1.11e-11	NA	NA	NA	NA	K06553//pre-B lymphocyte gene;K10180//T-box protein 6;K06554//immunoglobulin lambda-like polypeptide 1	XP_005959730.1//PREDICTED: uncharacterized protein LOC102336767 [Pantholops hodgsonii]
NA	BGI_novel_G001616	986	54	150	1.45749	1.45749	4.43e-11	Up	1.23e-11	NA	NA	NA	NA	K04358//fibroblast growth factor;K14740//metallothionein 3;K14211//elastin;K10838//xeroderma pigmentosum group C-complementing protein;K00308//N1-acetylpolyamine oxidase [EC:1.5.3.13]	XP_014957662.1//PREDICTED: LOW QUALITY PROTEIN: DNA repair protein complementing XP-C cells isoform X1 [Ovis aries]
SOX10	101120159	1727	81	193	1.23617	1.23617	4.49e-11	Up	1.24e-11	SOX10	GO:0005654//nucleoplasm;GO:0031315//extrinsic component of mitochondrial outer membrane	GO:0001190//transcriptional activator activity, RNA polymerase II transcription factor binding;GO:0000978//RNA polymerase II proximal promoter sequence-specific DNA binding;GO:0042802//identical protein binding;GO:0003682//chromatin binding;GO:0000980//RNA polymerase II distal enhancer sequence-specific DNA binding;GO:0008134//transcription factor binding;GO:0003705//transcription factor activity…	GO:0014015//positive regulation of gliogenesis;GO:0001755//neural crest cell migration;GO:0061138//morphogenesis of a branching epithelium;GO:0043066//negative regulation of apoptotic process;GO:0001701//in utero embryonic development;GO:0022010//central nervous system myelination;GO:0048546//digestive tract morphogenesis;GO:0090090//negative regulation of canonical Wnt signaling pathway;GO:00484…	K09270//transcription factor SOX7/8/10/18 (SOX group E/F)	XP_022375017.1//LOW QUALITY PROTEIN: transcription factor SOX-10 [Enhydra lutris kenyoni]
NA	BGI_novel_G000378	11129	21.26	91.11	2.08303	2.08303	4.54e-11	Up	1.26e-11	NA	NA	NA	NA	K14827//pre-rRNA-processing protein IPI1	NP_001039727.2//testis-expressed sequence 10 protein [Bos taurus]
LOC101112981	101112981	1594	4	51	3.65599	3.65599	4.57e-11	Up	1.27e-11	LOC101112981	NA	NA	NA	K10802//high mobility group protein B1;K15196//transcription factor IIIB 90 kDa subunit;K09272//structure-specific recognition protein 1;K14211//elastin;K17538//pseudopodium-enriched atypical kinase 1 [EC:2.7.10.2]	XP_014952104.1//PREDICTED: high mobility group protein 20A-like isoform X1 [Ovis aries];XP_005985329.1//PREDICTED: high mobility group protein 20A-like [Pantholops hodgsonii]
FAM227A	101121929	6557	9.05	64	2.80565	2.80565	5.45e-11	Up	1.52e-11	FAM227A	NA	NA	NA	K10838//xeroderma pigmentosum group C-complementing protein;K00308//N1-acetylpolyamine oxidase [EC:1.5.3.13]	XP_012031045.1//PREDICTED: protein FAM227A isoform X2 [Ovis aries];XP_012031041.1//PREDICTED: protein FAM227A isoform X1 [Ovis aries]
LOC105603631	105603631	2246	60	159	1.38956	1.38956	6.04e-11	Up	1.69e-11	LOC105603631	NA	NA	NA	K15196//transcription factor IIIB 90 kDa subunit;K11433//histone-lysine N-methyltransferase SETMAR [EC:2.1.1.43];K14211//elastin;K10838//xeroderma pigmentosum group C-complementing protein;K00308//N1-acetylpolyamine oxidase [EC:1.5.3.13]	XP_019813871.1//PREDICTED: microtubule cross-linking factor 1-like [Bos indicus];XP_014946226.1//PREDICTED: uncharacterized protein LOC105603631 [Ovis aries musimon]
LOC106991576	106991576	1845	117	36.5	-1.69698	1.69698	6.34e-11	Down	1.77e-11	LOC106991576	NA	NA	NA	NA	XP_015324349.1//PREDICTED: armadillo repeat-containing protein 10 isoform X1 [Bos taurus]
LOC101103771	101103771	564	5	53	3.38956	3.38956	7.28e-11	Up	2.04e-11	LOC101103771	GO:0005634//nucleus;GO:0005737//cytoplasm	GO:0050786//RAGE receptor binding;GO:0005509//calcium ion binding	GO:0043123//positive regulation of I-kappaB kinase/NF-kappaB signaling;GO:0050832//defense response to fungus;GO:0061844//antimicrobial humoral immune response mediated by antimicrobial peptide;GO:0006805//xenobiotic metabolic process;GO:0031640//killing of cells of other organism	K21128//protein S100-A9	XP_004002571.1//PREDICTED: protein S100-A12 [Ovis aries]
NA	BGI_novel_G001750	5245	0	42.09	6.37897	6.37897	7.59e-11	Up	2.13e-11	NA	NA	NA	NA	K03767//peptidyl-prolyl cis-trans isomerase A (cyclophilin A) [EC:5.2.1.8]	CDJ82682.1//RNA-directed DNA polymerase (reverse transcriptase) domain containing protein [Haemonchus contortus]
NEBL	101102163	7189	55	150	1.43102	1.43102	8.22e-11	Up	2.32e-11	NEBL	NA	NA	NA	K18267//nebulin	XP_012043691.1//PREDICTED: nebulette isoform X4 [Ovis aries];XP_012043692.1//PREDICTED: nebulette isoform X5 [Ovis aries];XP_012043693.1//PREDICTED: nebulette isoform X6 [Ovis aries];XP_020657608.1//nebulette isoform X5 [Pogona vitticeps];XP_012043684.1//PREDICTED: nebulette isoform X2 [Ovis aries];XP_004014262.1//PREDICTED: nebulette isoform X1 [Ovis aries];XP_003357811.1//nebulette isoform X11 …
ACOX2	101121460	2433	144	53	-1.45844	1.45844	8.41e-11	Down	2.37e-11	ACOX2	GO:0005739//mitochondrion;GO:0005777//peroxisome	GO:0003997//acyl-CoA oxidase activity;GO:0050660//flavin adenine dinucleotide binding;GO:0005102//receptor binding;GO:0003995//acyl-CoA dehydrogenase activity;GO:0033791//3alpha,7alpha,12alpha-trihydroxy-5beta-cholestanoyl-CoA 24-hydroxylase activity;GO:0071949//FAD binding	GO:0033539//fatty acid beta-oxidation using acyl-CoA dehydrogenase;GO:1902884//positive regulation of response to oxidative stress;GO:0033540//fatty acid beta-oxidation using acyl-CoA oxidase;GO:0010942//positive regulation of cell death	K10214//3alpha,7alpha,12alpha-trihydroxy-5beta-cholestanoyl-CoA 24-hydroxylase [EC:1.17.99.3]	XP_011955197.1//PREDICTED: peroxisomal acyl-coenzyme A oxidase 2 isoform X3 [Ovis aries];XP_017922248.1//PREDICTED: peroxisomal acyl-coenzyme A oxidase 2 [Capra hircus];XP_007192410.1//PREDICTED: peroxisomal acyl-coenzyme A oxidase 2 isoform X1 [Balaenoptera acutorostrata scammoni]
NA	BGI_novel_G003247	2087	41.27	0	-6.38346	6.38346	9.17e-11	Down	2.59e-11	NA	NA	NA	NA	K06751//major histocompatibility complex, class I	XP_011713753.1//PREDICTED: class I histocompatibility antigen, Gogo-B*0102 alpha chain isoform X3 [Macaca nemestrina]
CDH3	101111652	2943	84	195	1.19858	1.19858	1.06e-10	Up	3.01e-11	CDH3	GO:0016021//integral component of membrane;GO:0005886//plasma membrane	GO:0005509//calcium ion binding	GO:0007156//homophilic cell adhesion via plasma membrane adhesion molecules	K06796//cadherin 3, type 1, P-cadherin	XP_011966000.1//PREDICTED: cadherin-3 isoform X2 [Ovis aries musimon]
LOC101122087	101122087	3540	59	8	-2.89908	2.89908	1.24e-10	Down	3.52e-11	LOC101122087	NA	GO:0005525//GTP binding;GO:0003924//GTPase activity	NA	K20899//guanylate-binding protein 1/3/4/7	XP_004022852.2//PREDICTED: guanylate-binding protein 7-like [Ovis aries]
NA	BGI_novel_G002237	2307	69.37	171.43	1.2888	1.2888	1.47e-10	Up	4.21e-11	NA	NA	NA	NA	K09228//KRAB domain-containing zinc finger protein;K05691//catenin alpha;K00308//N1-acetylpolyamine oxidase [EC:1.5.3.13]	XP_012770481.1//hypothetical protein, conserved [Babesia bigemina]
COL22A1	101119401	2773	121	40	-1.61337	1.61337	1.48e-10	Down	4.23e-11	COL22A1	NA	NA	NA	K16630//collagen, type XXII, alpha	XP_014953135.1//PREDICTED: LOW QUALITY PROTEIN: collagen alpha-1(XXII) chain isoform X1 [Ovis aries]
LOC101118057	101118057	651	19.13	84.31	2.12343	2.12343	1.48e-10	Up	4.24e-11	LOC101118057	NA	NA	NA	K02865//large subunit ribosomal protein L10Ae	XP_014958064.1//PREDICTED: 60S ribosomal protein L10a isoform X1 [Ovis aries]
LOC105604929	105604929	1129	23.16	92.28	1.97795	1.97795	1.52e-10	Up	4.35e-11	LOC105604929	GO:0016021//integral component of membrane;GO:0005746//mitochondrial respiratory chain	GO:0004129//cytochrome-c oxidase activity	NA	K02270//cytochrome c oxidase subunit 7a	XP_004006045.1//PREDICTED: cytochrome c oxidase subunit 7A-related protein, mitochondrial [Ovis aries]
LOC105603570	105603570	2624	11.37	67.29	2.54872	2.54872	1.75e-10	Up	5.03e-11	LOC105603570	NA	NA	NA	K08111//glypican 5;K06797//cadherin 4, type 1, R-cadherin	XP_006077577.1//PREDICTED: uncharacterized protein LOC102391646 [Bubalus bubalis];CAA10770.1//reverse transcriptase-like [Bos taurus]
NA	BGI_novel_G000013	2698	108.72	33.15	-1.72997	1.72997	1.75e-10	Down	5.04e-11	NA	GO:0045275//respiratory chain complex III;GO:0005743//mitochondrial inner membrane;GO:0031305//integral component of mitochondrial inner membrane	GO:0046872//metal ion binding;GO:0008121//ubiquinol-cytochrome-c reductase activity	GO:0006122//mitochondrial electron transport, ubiquinol to cytochrome c	K00412//ubiquinol-cytochrome c reductase cytochrome b subunit	AAZ76416.1//cytochrome b (mitochondrion) [Ovis aries]
HRH1	101121717	3795	65	164	1.31875	1.31875	1.78e-10	Up	5.11e-11	HRH1	GO:0005829//cytosol;GO:0016021//integral component of membrane;GO:0005886//plasma membrane	GO:0004969//histamine receptor activity	GO:0008542//visual learning;GO:0007613//memory;GO:0048245//eosinophil chemotaxis;GO:0045907//positive regulation of vasoconstriction;GO:0043114//regulation of vascular permeability;GO:0048167//regulation of synaptic plasticity	K04149//histamine receptor H1	XP_011955592.1//PREDICTED: histamine H1 receptor [Ovis aries]
ODF3L2	105607095	1417	49	138	1.47738	1.47738	1.79e-10	Up	5.16e-11	ODF3L2	NA	NA	NA	K05853//Ca2+ transporting ATPase, sarcoplasmic/endoplasmic reticulum [EC:3.6.3.8];K11653//AT-rich interactive domain-containing protein 1;K05740//diaphanous 1;K14000//ribosome-binding protein 1	XP_014949522.1//PREDICTED: outer dense fiber protein 3-like protein 2 isoform X2 [Ovis aries musimon]
LOC101107260	101107260	2781	117	242	1.03206	1.03206	1.85e-10	Up	5.32e-11	LOC101107260	NA	NA	NA	K00318//proline dehydrogenase [EC:1.5.-.-]	XP_011963396.1//PREDICTED: LOW QUALITY PROTEIN: proline dehydrogenase 1, mitochondrial isoform X1 [Ovis aries]
GPR84	101119970	4147	100	217	1.10126	1.10126	1.98e-10	Up	5.71e-11	GPR84	NA	NA	NA	K08421//G protein-coupled receptor 84	XP_004006323.1//PREDICTED: G-protein coupled receptor 84 isoform X1 [Ovis aries]
TNFSF13	101123054	2251	86	196	1.17201	1.17201	2.05e-10	Up	5.94e-11	TNFSF13	GO:0070062//extracellular exosome;GO:0005615//extracellular space;GO:0016021//integral component of membrane;GO:0005737//cytoplasm	GO:0005164//tumor necrosis factor receptor binding;GO:0005125//cytokine activity	GO:0006955//immune response;GO:0048298//positive regulation of isotype switching to IgA isotypes	K05475//tumor necrosis factor ligand superfamily member 13	XP_004468785.1//PREDICTED: tumor necrosis factor ligand superfamily member 13 isoform X1 [Dasypus novemcinctus];XP_012041053.1//PREDICTED: tumor necrosis factor ligand superfamily member 13 isoform X3 [Ovis aries];XP_004012709.1//PREDICTED: tumor necrosis factor ligand superfamily member 13 isoform X1 [Ovis aries];XP_008008348.1//PREDICTED: tumor necrosis factor ligand superfamily member 13 isofo…
LOC101122717	101122717	1027	110.66	34.56	-1.6954	1.6954	2.2e-10	Down	6.37e-11	LOC101122717	NA	NA	NA	K11299//high-mobility group nucleosome-binding domain-containing protein 1	EAX09651.1//high-mobility group nucleosome binding domain 1, isoform CRA_b, partial [Homo sapiens]
MMP9	100192422	2356	7	56	2.98356	2.98356	2.63e-10	Up	7.67e-11	MMP9	GO:0031012//extracellular matrix	GO:0004222//metalloendopeptidase activity;GO:0008270//zinc ion binding	GO:0050900//leukocyte migration;GO:0001503//ossification;GO:0030574//collagen catabolic process	K01403//matrix metalloproteinase-9 (gelatinase B) [EC:3.4.24.35]	XP_004014663.2//PREDICTED: LOW QUALITY PROTEIN: matrix metalloproteinase-9 [Ovis aries]
NA	BGI_novel_G002489	2217	140.36	52.71	-1.42942	1.42942	2.79e-10	Down	8.16e-11	NA	NA	NA	NA	K08111//glypican 5;K14211//elastin;K10838//xeroderma pigmentosum group C-complementing protein	XP_012770936.1//hypothetical protein, conserved [Babesia bigemina]
WNT2B	101116782	2244	75	178	1.23048	1.23048	3.07e-10	Up	9.01e-11	WNT2B	GO:0043231//intracellular membrane-bounded organelle;GO:0005578//proteinaceous extracellular matrix	GO:0005102//receptor binding	GO:0060492//lung induction;GO:0009267//cellular response to starvation;GO:0060638//mesenchymal-epithelial cell signaling;GO:0090263//positive regulation of canonical Wnt signaling pathway;GO:0008584//male gonad development;GO:0021871//forebrain regionalization;GO:0060070//canonical Wnt signaling pathway;GO:0002062//chondrocyte differentiation;GO:0071425//hematopoietic stem cell proliferation;GO:0…	K00182//wingless-type MMTV integration site family, member 2	XP_015506460.1//PREDICTED: protein Wnt-2b isoform X2 [Parus major];XP_004002377.1//PREDICTED: protein Wnt-2b [Ovis aries]
LOC101111178	101111178	2277	3	44.65	3.87919	3.87919	3.37e-10	Up	9.91e-11	LOC101111178	NA	NA	NA	K07605//type II keratin, basic	XP_012031416.1//PREDICTED: keratin, type II cytoskeletal 6A-like [Ovis aries];XP_012029607.1//PREDICTED: LOW QUALITY PROTEIN: keratin, type II cytoskeletal 6A isoform X1 [Ovis aries];XP_012029608.1//PREDICTED: LOW QUALITY PROTEIN: keratin, type II cytoskeletal 5 isoform X1 [Ovis aries];XP_005958810.1//PREDICTED: keratin, type II cytoskeletal 6A-like isoform X1 [Pantholops hodgsonii]
NA	BGI_novel_G003621	704	40.52	121.62	1.56924	1.56924	3.94e-10	Up	1.16e-10	NA	NA	NA	NA	NA	XP_014948227.1//PREDICTED: pleckstrin homology domain-containing family G member 3 isoform X4 [Ovis aries musimon]
MAG	101116672	2075	29	101	1.78379	1.78379	4.26e-10	Up	1.26e-10	MAG	NA	NA	NA	K06771//myelin associated glycoprotein	XP_012045560.1//PREDICTED: myelin-associated glycoprotein isoform X1 [Ovis aries]
NA	BGI_novel_G001038	5391	38.22	0	-6.27269	6.27269	4.36e-10	Down	1.29e-10	NA	NA	NA	NA	K09228//KRAB domain-containing zinc finger protein;K05691//catenin alpha;K08111//glypican 5	CAA10770.1//reverse transcriptase-like [Bos taurus]
NA	BGI_novel_G001200	5384	184.75	82.48	-1.17989	1.17989	4.44e-10	Down	1.32e-10	NA	NA	NA	NA	K13096//splicing factor 4	CAA10770.1//reverse transcriptase-like [Bos taurus]
MYL10	101118074	689	4	47	3.53815	3.53815	4.55e-10	Up	1.35e-10	MYL10	NA	NA	NA	K12756//myosin regulatory light chain 10	XP_014332803.1//PREDICTED: myosin regulatory light chain 10 [Bos mutus]
HAP1	101108406	6616	112.16	231.74	1.03051	1.03051	4.79e-10	Up	1.42e-10	HAP1	GO:1904115//axon cytoplasm;GO:0031410//cytoplasmic vesicle;GO:0005813//centrosome;GO:0016234//inclusion body;GO:0005814//centriole;GO:0005730//nucleolus;GO:0005829//cytosol;GO:0005576//extracellular region;GO:0016021//integral component of membrane;GO:0005776//autophagosome	NA	GO:0021549//cerebellum development;GO:0021979//hypothalamus cell differentiation;GO:0048011//neurotrophin TRK receptor signaling pathway;GO:0017157//regulation of exocytosis;GO:0050769//positive regulation of neurogenesis;GO:1902857//positive regulation of non-motile cilium assembly;GO:0008104//protein localization;GO:0008089//anterograde axonal transport;GO:0031587//positive regulation of inosit…	K03006//DNA-directed RNA polymerase II subunit RPB1 [EC:2.7.7.6];K04647//huntingtin-associated protein 1;K22023//mucin-6;K19607//X-linked retinitis pigmentosa GTPase regulator;K13172//serine/arginine repetitive matrix protein 2	OCT83579.1//hypothetical protein XELAEV_18021721mg, partial [Xenopus laevis];CEL70637.1//TPA: hypothetical protein BN1204_063200 [Neospora caninum Liverpool];XP_020624412.1//uncharacterized threonine-rich GPI-anchored glycoprotein PJ4664.02-like, partial [Orbicella faveolata];XP_645495.1//hypothetical protein DDB_G0271670 [Dictyostelium discoideum AX4];XP_006175059.1//PREDICTED: uncharacterized p…
KCNC1	101113880	3282	185	83	-1.17278	1.17278	5.26e-10	Down	1.57e-10	KCNC1	GO:0016020//membrane;GO:0030425//dendrite;GO:0030673//axolemma;GO:0043025//neuronal cell body;GO:0009986//cell surface;GO:0032590//dendrite membrane;GO:0032809//neuronal cell body membrane;GO:0032589//neuron projection membrane;GO:0008076//voltage-gated potassium channel complex	GO:0005249//voltage-gated potassium channel activity;GO:0044325//ion channel binding;GO:0019894//kinesin binding;GO:0005251//delayed rectifier potassium channel activity	GO:1990089//response to nerve growth factor;GO:0035690//cellular response to drug;GO:1901381//positive regulation of potassium ion transmembrane transport;GO:0051260//protein homooligomerization;GO:0007420//brain development;GO:0009636//response to toxic substance;GO:1901379//regulation of potassium ion transmembrane transport;GO:1903818//positive regulation of voltage-gated potassium channel act…	K04887//potassium voltage-gated channel Shaw-related subfamily C member 1	NP_036988.1//potassium voltage-gated channel subfamily C member 1 [Rattus norvegicus]
NA	BGI_novel_G001958	13953	73.72	174.21	1.22426	1.22426	5.63e-10	Up	1.68e-10	NA	NA	NA	NA	K09228//KRAB domain-containing zinc finger protein	CAA10770.1//reverse transcriptase-like [Bos taurus]
NA	BGI_novel_G003444	4718	131.51	48.54	-1.45436	1.45436	6.23e-10	Down	1.87e-10	NA	GO:0016021//integral component of membrane	NA	NA	K17086//transmembrane 9 superfamily member 2/4	OWK14370.1//hypothetical protein Celaphus_00001372, partial [Cervus elaphus hippelaphus]
LOC101121655	101121655	4099	37	114	1.607	1.607	7.26e-10	Up	2.19e-10	LOC101121655	NA	NA	NA	K17445//insulin receptor substrate 3	XP_014959721.1//PREDICTED: LOW QUALITY PROTEIN: insulin receptor substrate 1-like [Ovis aries];ELR58216.1//Insulin receptor substrate 2 [Bos mutus]
NA	BGI_novel_G001259	1039	37.1	0	-6.22978	6.22978	7.76e-10	Down	2.35e-10	NA	NA	NA	NA	K10784//T cell receptor alpha chain V region	AAA63519.1//This CDS feature is included to show the translation of the corresponding C_region. Presently translation qualifiers on C_region features are illegal, partial [Ovis aries]
LOC100192427	100192427	1506	86.18	191.99	1.13917	1.13917	7.98e-10	Up	2.41e-10	LOC100192427	NA	NA	NA	K06512//leukocyte immunoglobulin-like receptor	NP_001132920.1//Fc gamma 2 receptor precursor [Ovis aries];XP_017918977.1//PREDICTED: leukocyte immunoglobulin-like receptor subfamily A member 5 isoform X2 [Capra hircus]
LOC105605706	105605706	544	68.51	13.92	-2.31559	2.31559	9.36e-10	Down	2.84e-10	LOC105605706	NA	NA	NA	K17261//adenylyl cyclase-associated protein	XP_011963206.1//PREDICTED: adenylyl cyclase-associated protein 1-like [Ovis aries]
NA	BGI_novel_G002142	5675	0	37	6.19302	6.19302	1.01e-09	Up	3.07e-10	NA	NA	NA	NA	K09228//KRAB domain-containing zinc finger protein;K05691//catenin alpha;K06797//cadherin 4, type 1, R-cadherin	XP_012770481.1//hypothetical protein, conserved [Babesia bigemina]
APOA2	101104619	462	0	37	6.19302	6.19302	1.01e-09	Up	3.07e-10	APOA2	GO:0070062//extracellular exosome;GO:0072562//blood microparticle;GO:0042627//chylomicron;GO:0005576//extracellular region;GO:0034361//very-low-density lipoprotein particle;GO:0034366//spherical high-density lipoprotein particle	GO:0031210//phosphatidylcholine binding;GO:0055102//lipase inhibitor activity;GO:0070653//high-density lipoprotein particle receptor binding;GO:0031072//heat shock protein binding;GO:0015485//cholesterol binding;GO:0046982//protein heterodimerization activity;GO:0017129//triglyceride binding;GO:0017127//cholesterol transporter activity;GO:0034190//apolipoprotein receptor binding;GO:0042803//prote…	GO:0060192//negative regulation of lipase activity;GO:0010903//negative regulation of very-low-density lipoprotein particle remodeling;GO:0008203//cholesterol metabolic process;GO:0006869//lipid transport;GO:0034374//low-density lipoprotein particle remodeling;GO:0060621//negative regulation of cholesterol import;GO:0042742//defense response to bacterium;GO:0033344//cholesterol efflux;GO:0060695/…	K08758//apolipoprotein A-II	XP_004002742.1//PREDICTED: apolipoprotein A-II [Ovis aries]
SBSPON	101116238	3598	42	121	1.51011	1.51011	1.34e-09	Up	4.12e-10	SBSPON	GO:0005578//proteinaceous extracellular matrix	GO:0005044//scavenger receptor activity;GO:0030247//polysaccharide binding	GO:0006955//immune response	K13172//serine/arginine repetitive matrix protein 2	XP_014953148.1//PREDICTED: somatomedin-B and thrombospondin type-1 domain-containing protein isoform X1 [Ovis aries]
LOC101115261	101115261	4695	49	6	-3.04618	3.04618	2.02e-09	Down	6.31e-10	LOC101115261	NA	NA	NA	K20103//ATP-dependent RNA helicase DDX60 [EC:3.6.4.13]	XP_014948284.1//PREDICTED: LOW QUALITY PROTEIN: probable ATP-dependent RNA helicase DDX60 isoform X1 [Ovis aries]
HNF4A	100534656	4728	30	99	1.70603	1.70603	2.14e-09	Up	6.7e-10	HNF4A	GO:0005654//nucleoplasm;GO:0005737//cytoplasm	GO:0003707//steroid hormone receptor activity;GO:0001228//transcriptional activator activity, RNA polymerase II transcription regulatory region sequence-specific DNA binding;GO:0005102//receptor binding;GO:0003705//transcription factor activity, RNA polymerase II distal enhancer sequence-specific binding;GO:0042803//protein homodimerization activity;GO:0004879//nuclear receptor activity;GO:000097…	GO:0007596//blood coagulation;GO:0023019//signal transduction involved in regulation of gene expression;GO:0050796//regulation of insulin secretion;GO:0042593//glucose homeostasis;GO:0070328//triglyceride homeostasis;GO:0009749//response to glucose;GO:0019216//regulation of lipid metabolic process;GO:2000189//positive regulation of cholesterol homeostasis;GO:0006591//ornithine metabolic process;G…	K07292//hepatocyte nuclear factor 4-alpha	XP_005688632.1//PREDICTED: hepatocyte nuclear factor 4-alpha isoform X2 [Capra hircus];XP_005688631.1//PREDICTED: hepatocyte nuclear factor 4-alpha isoform X1 [Capra hircus]
NA	BGI_novel_G000203	10720	34.98	0	-6.14489	6.14489	2.33e-09	Down	7.31e-10	NA	GO:0016021//integral component of membrane	GO:0004930//G-protein coupled receptor activity	GO:0001580//detection of chemical stimulus involved in sensory perception of bitter taste	K08474//taste receptor type 2	NP_001040099.1//bitter taste receptor Bota-T2R65A [Bos taurus]
MAL2	101120090	2569	10	59	2.54428	2.54428	2.53e-09	Up	7.95e-10	MAL2	GO:0070062//extracellular exosome;GO:0045121//membrane raft;GO:0016324//apical plasma membrane;GO:0016021//integral component of membrane	GO:0019911//structural constituent of myelin sheath	GO:0042552//myelination;GO:0001766//membrane raft polarization;GO:0008104//protein localization;GO:0045056//transcytosis	NA	XP_014953319.1//PREDICTED: LOW QUALITY PROTEIN: protein MAL2 isoform X1 [Ovis aries]
LOC105603927	105603927	446	12	63	2.37588	2.37588	3.22e-09	Up	1.02e-09	LOC105603927	GO:0042613//MHC class II protein complex;GO:0016021//integral component of membrane	NA	GO:0006955//immune response;GO:0002504//antigen processing and presentation of peptide or polysaccharide antigen via MHC class II	K06752//major histocompatibility complex, class II	XP_014958081.1//PREDICTED: boLa class II histocompatibility antigen, DQB*0101 beta chain-like [Ovis aries]
NA	BGI_novel_G002604	3417	34.34	0	-6.11825	6.11825	3.26e-09	Down	1.03e-09	NA	GO:0005768//endosome;GO:0005923//bicellular tight junction;GO:0005802//trans-Golgi network;GO:0005886//plasma membrane	NA	GO:0007030//Golgi organization	K06105//tight junction protein 4	XP_011969337.1//PREDICTED: tight junction-associated protein 1 isoform X1 [Ovis aries musimon]
TDRD6	101116263	9399	91.82	27.47	-1.75739	1.75739	3.26e-09	Down	1.03e-09	TDRD6	NA	NA	NA	K18405//tudor domain-containing protein 1/4/6/7	XP_005960739.1//PREDICTED: tudor domain-containing protein 6 [Pantholops hodgsonii];XP_014958080.1//PREDICTED: LOW QUALITY PROTEIN: tudor domain-containing protein 6 isoform X1 [Ovis aries]
NA	BGI_novel_G002587	1918	180.69	84.01	-1.12132	1.12132	3.33e-09	Down	1.06e-09	NA	NA	NA	NA	K09228//KRAB domain-containing zinc finger protein;K05691//catenin alpha	XP_012770481.1//hypothetical protein, conserved [Babesia bigemina]
LOC101116248	101116248	1054	16	71	2.13331	2.13331	3.99e-09	Up	1.28e-09	LOC101116248	NA	NA	NA	NA	XP_012044840.1//PREDICTED: uncharacterized protein LOC101116248 isoform X1 [Ovis aries]
LOC105614203	105614203	1112	5.44	47.03	3.09547	3.09547	4.06e-09	Up	1.3e-09	LOC105614203	NA	NA	NA	K05673//ATP-binding cassette, subfamily C (CFTR/MRP), member 4	XP_017911932.1//PREDICTED: LOW QUALITY PROTEIN: multidrug resistance-associated protein 4 [Capra hircus];XP_014953485.1//PREDICTED: multidrug resistance-associated protein 4-like isoform X1 [Ovis aries]
COL13A1	101105550	3276	83	182	1.11632	1.11632	4.1e-09	Up	1.31e-09	COL13A1	GO:0005911//cell-cell junction	GO:0008201//heparin binding	GO:0001958//endochondral ossification;GO:0007160//cell-matrix adhesion;GO:0098609//cell-cell adhesion;GO:0001763//morphogenesis of a branching structure	K16617//collagen, type XIII, alpha	XP_011980921.1//PREDICTED: collagen alpha-1(XIII) chain isoform X11 [Ovis aries musimon];XP_017898050.1//PREDICTED: collagen alpha-1(XIII) chain isoform X3 [Capra hircus];XP_014959894.1//PREDICTED: collagen alpha-1(XIII) chain isoform X1 [Ovis aries];XP_014959895.1//PREDICTED: collagen alpha-1(XIII) chain isoform X2 [Ovis aries];XP_014961371.1//PREDICTED: collagen alpha-1(XIII) chain isoform X27 …
NA	BGI_novel_G002250	8469	33.58	0	-6.08597	6.08597	4.84e-09	Down	1.56e-09	NA	NA	NA	NA	K12562//amphiphysin;K08291//G protein-coupled receptor kinase [EC:2.7.11.16];K17935//sorting nexin-29	XP_015275095.1//PREDICTED: LOW QUALITY PROTEIN: craniofacial development protein 2-like, partial [Gekko japonicus]
PAH	101110405	2036	3	40	3.72053	3.72053	4.92e-09	Up	1.58e-09	PAH	GO:0070062//extracellular exosome	GO:0004505//phenylalanine 4-monooxygenase activity;GO:0005506//iron ion binding	GO:0006559//L-phenylalanine catabolic process	K00500//phenylalanine-4-hydroxylase [EC:1.14.16.1]	XP_007130867.1//PREDICTED: phenylalanine-4-hydroxylase [Physeter catodon];XP_004006724.1//PREDICTED: phenylalanine-4-hydroxylase [Ovis aries]
NA	BGI_novel_G002552	9080	194.12	94.39	-1.05668	1.05668	5.21e-09	Down	1.68e-09	NA	NA	NA	NA	K09228//KRAB domain-containing zinc finger protein;K05691//catenin alpha	XP_012770936.1//hypothetical protein, conserved [Babesia bigemina]
LOC101109377	101109377	2065	74.76	18.86	-2.00337	2.00337	5.49e-09	Down	1.78e-09	LOC101109377	NA	GO:0016491//oxidoreductase activity	NA	K04119//aldo-keto reductase family 1 member C3 [EC:1.1.1.51 1.1.1.188 1.1.1.213 1.1.1.357]	XP_012027645.1//PREDICTED: dihydrodiol dehydrogenase 3-like isoform X3 [Ovis aries musimon];XP_017912801.1//PREDICTED: dihydrodiol dehydrogenase 3 isoform X1 [Capra hircus];XP_004014370.1//PREDICTED: dihydrodiol dehydrogenase 3-like isoform X1 [Ovis aries]
EVA1C	101102355	2351	99	204	1.02663	1.02663	6.12e-09	Up	1.99e-09	EVA1C	GO:0016021//integral component of membrane;GO:0005576//extracellular region	GO:0030246//carbohydrate binding;GO:0008201//heparin binding	NA	K06560//mannose receptor, C type;K04593//latrophilin 2;K01099//inositol polyphosphate 5-phosphatase INPP5B/F [EC:3.1.3.36];K04592//latrophilin 1	XP_012041746.1//PREDICTED: protein eva-1 homolog C isoform X1 [Ovis aries];XP_011990229.1//PREDICTED: protein eva-1 homolog C isoform X2 [Ovis aries musimon];XP_011990231.1//PREDICTED: protein eva-1 homolog C isoform X3 [Ovis aries musimon]
ALDOB	443440	1746	18	74	2.02309	2.02309	6.42e-09	Up	2.09e-09	ALDOB	GO:0005815//microtubule organizing center;GO:0005737//cytoplasm	GO:0004332//fructose-bisphosphate aldolase activity	GO:0006096//glycolytic process	K01623//fructose-bisphosphate aldolase, class I [EC:4.1.2.13]	XP_007197148.1//PREDICTED: fructose-bisphosphate aldolase B [Balaenoptera acutorostrata scammoni];NP_001009809.1//fructose-bisphosphate aldolase B [Ovis aries]
LCNL1	101102970	2336	74	167	1.15781	1.15781	6.7e-09	Up	2.19e-09	LCNL1	NA	NA	NA	K01830//prostaglandin-H2 D-isomerase [EC:5.3.99.2]	XP_014949575.1//PREDICTED: lipocalin-like 1 protein isoform X1 [Ovis aries];XP_014949576.1//PREDICTED: lipocalin-like 1 protein isoform X2 [Ovis aries]
LOC101107200	101107200	1396	53.78	8.98	-2.59872	2.59872	7.21e-09	Down	2.36e-09	LOC101107200	GO:0005634//nucleus	NA	GO:0006334//nucleosome assembly	K11279//nucleosome assembly protein 1-like 1	XP_005976760.1//PREDICTED: nucleosome assembly protein 1-like 1-like [Pantholops hodgsonii]
NA	BGI_novel_G002600	3889	32.7	0	-6.04766	6.04766	7.67e-09	Down	2.52e-09	NA	GO:0005768//endosome;GO:0005923//bicellular tight junction;GO:0005802//trans-Golgi network;GO:0005886//plasma membrane	NA	GO:0007030//Golgi organization	K06105//tight junction protein 4	XP_011969347.1//PREDICTED: tight junction-associated protein 1 isoform X2 [Ovis aries musimon]
LOC101104568	101104568	2136	40	113	1.48181	1.48181	7.92e-09	Up	2.6e-09	LOC101104568	NA	NA	NA	K14480//apolipoprotein L	XP_012030371.1//PREDICTED: apolipoprotein L6 [Ovis aries]
MUC19	105612842	10320	55	137	1.30024	1.30024	8.77e-09	Up	2.89e-09	MUC19	NA	NA	NA	K22020//mucin-19	XP_014950223.1//PREDICTED: mucin-19 isoform X16 [Ovis aries];XP_012029885.1//PREDICTED: mucin-19 isoform X4 [Ovis aries];XP_012029893.1//PREDICTED: mucin-19 isoform X13 [Ovis aries];XP_012029891.1//PREDICTED: mucin-19 isoform X12 [Ovis aries];XP_012029880.1//PREDICTED: mucin-19 isoform X1 [Ovis aries];XP_012029888.1//PREDICTED: mucin-19 isoform X7 [Ovis aries];XP_012029886.1//PREDICTED: mucin-19 …
NA	BGI_novel_G002024	6366	84.4	24.66	-1.79151	1.79151	9.13e-09	Down	3.01e-09	NA	GO:0016021//integral component of membrane	GO:0005215//transporter activity	GO:0055085//transmembrane transport	K14611//solute carrier family 23 (nucleobase transporter), member 1/2;K10838//xeroderma pigmentosum group C-complementing protein	XP_019808420.1//PREDICTED: peroxisomal N(1)-acetyl-spermine/spermidine oxidase isoform X5 [Bos indicus]
SERPINE1	100381267	2735	70	160	1.17621	1.17621	9.13e-09	Up	3.02e-09	SERPINE1	GO:0031012//extracellular matrix;GO:0070062//extracellular exosome;GO:0005615//extracellular space	GO:0002020//protease binding;GO:0004867//serine-type endopeptidase inhibitor activity;GO:0005102//receptor binding	GO:0050829//defense response to Gram-negative bacterium;GO:0071222//cellular response to lipopolysaccharide;GO:0051918//negative regulation of fibrinolysis;GO:0035491//positive regulation of leukotriene production involved in inflammatory response;GO:0045766//positive regulation of angiogenesis;GO:1902042//negative regulation of extrinsic apoptotic signaling pathway via death domain receptors;GO:…	K03982//plasminogen activator inhibitor 1	XP_011959306.1//PREDICTED: plasminogen activator inhibitor 1 isoform X1 [Ovis aries];NP_001167585.1//plasminogen activator inhibitor 1 precursor [Ovis aries]
GLP2R	100174983	3268	100	204	1.01213	1.01213	9.24e-09	Up	3.05e-09	GLP2R	GO:0016021//integral component of membrane;GO:0005886//plasma membrane	GO:0004930//G-protein coupled receptor activity	GO:0007166//cell surface receptor signaling pathway	K04582//glucagon-like peptide 2 receptor	XP_004013355.1//PREDICTED: glucagon-like peptide 2 receptor [Ovis aries]
LOC106990174	106990174	4676	41	4	-3.37399	3.37399	9.85e-09	Down	3.26e-09	LOC106990174	NA	NA	NA	K06053//recombining binding protein suppressor of hairless	XP_014963626.1//PREDICTED: recombining binding protein suppressor of hairless-like protein isoform X2 [Ovis aries musimon]
APOH	101117521	1208	1	33	5.02796	5.02796	1.05e-08	Up	3.49e-09	APOH	GO:0031012//extracellular matrix;GO:0070062//extracellular exosome;GO:0009986//cell surface;GO:0034364//high-density lipoprotein particle;GO:0042627//chylomicron;GO:0034361//very-low-density lipoprotein particle	GO:0042802//identical protein binding;GO:0060230//lipoprotein lipase activator activity;GO:0005543//phospholipid binding	GO:0001937//negative regulation of endothelial cell proliferation;GO:0030195//negative regulation of blood coagulation;GO:0034392//negative regulation of smooth muscle cell apoptotic process;GO:0006641//triglyceride metabolic process;GO:0010596//negative regulation of endothelial cell migration;GO:0016525//negative regulation of angiogenesis;GO:0007597//blood coagulation, intrinsic pathway;GO:003…	K17305//beta-2-glycoprotein 1	XP_004013204.1//PREDICTED: beta-2-glycoprotein 1 [Ovis aries]
NA	BGI_novel_G001693	9605	139.91	58.91	-1.26435	1.26435	1.07e-08	Down	3.53e-09	NA	NA	NA	NA	K12852//116 kDa U5 small nuclear ribonucleoprotein component;K08111//glypican 5;K00308//N1-acetylpolyamine oxidase [EC:1.5.3.13]	CAA10770.1//reverse transcriptase-like [Bos taurus]
CABP1	101112516	4346	24	84	1.79092	1.79092	1.22e-08	Up	4.06e-09	CABP1	GO:0005856//cytoskeleton;GO:0005794//Golgi apparatus;GO:0030054//cell junction;GO:0014069//postsynaptic density;GO:0045211//postsynaptic membrane;GO:0048471//perinuclear region of cytoplasm	GO:0005509//calcium ion binding;GO:0048306//calcium-dependent protein binding;GO:0008139//nuclear localization sequence binding	GO:0042308//negative regulation of protein import into nucleus	K02183//calmodulin	XP_014956896.1//PREDICTED: calcium-binding protein 1 isoform X1 [Ovis aries]
NA	BGI_novel_G001702	4529	32.79	99.54	1.58558	1.58558	1.28e-08	Up	4.25e-09	NA	NA	NA	NA	K09228//KRAB domain-containing zinc finger protein;K05691//catenin alpha;K08111//glypican 5	XP_012770936.1//hypothetical protein, conserved [Babesia bigemina]
ADH1C	101111965	1509	8	51	2.65599	2.65599	1.46e-08	Up	4.9e-09	ADH1C	NA	GO:0008270//zinc ion binding;GO:0004024//alcohol dehydrogenase activity, zinc-dependent;GO:0035276//ethanol binding	GO:0006069//ethanol oxidation	K13951//alcohol dehydrogenase 1/7 [EC:1.1.1.1]	XP_004009729.1//PREDICTED: alcohol dehydrogenase 1C [Ovis aries]
GPR88	101121739	4053	136	57	-1.27101	1.27101	1.51e-08	Down	5.05e-09	GPR88	GO:0016021//integral component of membrane	GO:0003774//motor activity;GO:0004930//G-protein coupled receptor activity	GO:0007626//locomotory behavior;GO:0019228//neuronal action potential;GO:0007631//feeding behavior;GO:0061743//motor learning;GO:0007268//chemical synaptic transmission;GO:0007218//neuropeptide signaling pathway;GO:0050885//neuromuscular process controlling balance	K08422//G protein-coupled receptor 88	XP_014947632.1//PREDICTED: LOW QUALITY PROTEIN: probable G-protein coupled receptor 88 [Ovis aries]
KRT78	101108376	2163	3	38	3.64653	3.64653	1.55e-08	Up	5.22e-09	KRT78	GO:0070062//extracellular exosome;GO:0045095//keratin filament	GO:0005198//structural molecule activity	NA	K07605//type II keratin, basic	XP_012029600.1//PREDICTED: keratin, type II cytoskeletal 78 isoform X1 [Ovis aries]
NA	BGI_novel_G001853	3884	14	64.01	2.17643	2.17643	1.58e-08	Up	5.33e-09	NA	NA	NA	NA	K06797//cadherin 4, type 1, R-cadherin;K16349//natural cytotoxicity triggering receptor 3 ligand 1;K14211//elastin	ELR45210.1//hypothetical protein M91_02105, partial [Bos mutus]
CHL1	101113017	7248	18	72	1.98356	1.98356	1.61e-08	Up	5.44e-09	CHL1	NA	NA	NA	K06758//L1 cell adhesion molecule like protein	XP_006075635.1//PREDICTED: neural cell adhesion molecule L1-like protein-like isoform X1 [Bubalus bubalis];XP_006075639.1//PREDICTED: neural cell adhesion molecule L1-like protein-like isoform X5 [Bubalus bubalis];XP_006075638.1//PREDICTED: neural cell adhesion molecule L1-like protein-like isoform X4 [Bubalus bubalis]
NPTX2	101104118	3471	34	101	1.55431	1.55431	1.63e-08	Up	5.48e-09	NPTX2	NA	NA	NA	K17495//CUB and sushi domain-containing protein;K11453//chromobox protein 6	XP_011960012.2//PREDICTED: neuronal pentraxin-2 isoform X1 [Ovis aries]
NA	BGI_novel_G003299	863	73.91	163.96	1.13307	1.13307	1.67e-08	Up	5.65e-09	NA	NA	NA	NA	K10785//T-cell receptor beta chain V region	XP_010853336.1//PREDICTED: LOW QUALITY PROTEIN: uncharacterized protein LOC104999482 [Bison bison bison]
LOC105603234	105603234	3879	5.07	43.31	3.07821	3.07821	1.87e-08	Up	6.33e-09	LOC105603234	NA	NA	NA	K08111//glypican 5;K10838//xeroderma pigmentosum group C-complementing protein;K00308//N1-acetylpolyamine oxidase [EC:1.5.3.13]	XP_012770936.1//hypothetical protein, conserved [Babesia bigemina]
ADAM11	101117948	4821	59	141	1.24047	1.24047	1.88e-08	Up	6.38e-09	ADAM11	GO:0016021//integral component of membrane	GO:0004222//metalloendopeptidase activity	NA	K16067//disintegrin and metalloproteinase domain-containing protein 11 [EC:3.4.24.-]	XP_014954317.1//PREDICTED: LOW QUALITY PROTEIN: disintegrin and metalloproteinase domain-containing protein 11 isoform X1 [Ovis aries];EDL34150.1//a disintegrin and metallopeptidase domain 11, isoform CRA_b [Mus musculus]
FBXW9	101106768	2929	3.4	38.74	3.49378	3.49378	1.94e-08	Up	6.58e-09	FBXW9	NA	NA	NA	K10265//F-box and WD-40 domain protein 9	XP_004008543.1//PREDICTED: LOW QUALITY PROTEIN: F-box/WD repeat-containing protein 9 isoform X1 [Ovis aries]
PIGA	101102455	3411	29.73	93.16	1.63135	1.63135	1.95e-08	Up	6.61e-09	PIGA	GO:0016021//integral component of membrane;GO:0000506//glycosylphosphatidylinositol-N-acetylglucosaminyltransferase (GPI-GnT) complex	GO:0017176//phosphatidylinositol N-acetylglucosaminyltransferase activity;GO:0016757//transferase activity, transferring glycosyl groups	GO:0006506//GPI anchor biosynthetic process;GO:1990830//cellular response to leukemia inhibitory factor	K03857//phosphatidylinositol glycan, class A [EC:2.4.1.198]	XP_014944616.1//PREDICTED: phosphatidylinositol N-acetylglucosaminyltransferase subunit A isoform X2 [Ovis aries musimon];XP_011961653.1//PREDICTED: phosphatidylinositol N-acetylglucosaminyltransferase subunit A isoform X3 [Ovis aries];XP_011961650.1//PREDICTED: phosphatidylinositol N-acetylglucosaminyltransferase subunit A isoform X1 [Ovis aries];XP_014944617.1//PREDICTED: phosphatidylinositol N…
LOC106991289	106991289	1750	6.98	47.99	2.765	2.765	1.98e-08	Up	6.72e-09	LOC106991289	NA	NA	NA	NA	XP_006072231.1//PREDICTED: uncharacterized protein LOC102392157 [Bubalus bubalis]
KCNE4	101120989	3144	54	133	1.28396	1.28396	2.03e-08	Up	6.9e-09	KCNE4	NA	NA	NA	K04898//potassium voltage-gated channel Isk-related subfamily E member 4	XP_004005014.2//PREDICTED: LOW QUALITY PROTEIN: potassium voltage-gated channel subfamily E member 4 [Ovis aries]
NA	BGI_novel_G002903	3476	4.16	40.72	3.27465	3.27465	2.07e-08	Up	7.02e-09	NA	NA	NA	NA	K08111//glypican 5	CAA10770.1//reverse transcriptase-like [Bos taurus]
LOC101119572	101119572	873	169	80	-1.09539	1.09539	2.08e-08	Down	7.07e-09	LOC101119572	NA	NA	NA	K16596//C-C motif chemokine 8	OWK14184.1//CCL8 [Cervus elaphus hippelaphus]
LOC105608368	105608368	2881	150	67	-1.17917	1.17917	2.11e-08	Down	7.18e-09	LOC105608368	NA	NA	NA	K08474//taste receptor type 2;K17086//transmembrane 9 superfamily member 2/4	ELR47484.1//Sodium channel protein type 7 subunit alpha, partial [Bos mutus]
SLC27A6	101104743	1997	51	128	1.31114	1.31114	2.24e-08	Up	7.63e-09	SLC27A6	GO:0016021//integral component of membrane	GO:0004467//long-chain fatty acid-CoA ligase activity;GO:0031957//very long-chain fatty acid-CoA ligase activity	GO:0015908//fatty acid transport	K08749//solute carrier family 27 (fatty acid transporter), member 6	XP_020940380.1//long-chain fatty acid transport protein 6 isoform X1 [Sus scrofa];XP_004008701.1//PREDICTED: long-chain fatty acid transport protein 6 [Ovis aries]
APOB	101107590	14025	0	31	5.93776	5.93776	2.26e-08	Up	7.72e-09	APOB	NA	NA	NA	K14462//apolipoprotein B	XP_017911079.1//PREDICTED: apolipoprotein B-100 [Capra hircus];XP_012788379.1//PREDICTED: LOW QUALITY PROTEIN: apolipoprotein B-100 [Sorex araneus]
LOC106990644	106990644	373	60	13	-2.22289	2.22289	2.49e-08	Down	8.52e-09	LOC106990644	NA	NA	NA	NA	XP_019838255.1//PREDICTED: uncharacterized protein LOC109574708 [Bos indicus]
KCNIP1	101105527	2454	14	63	2.15349	2.15349	2.57e-08	Up	8.82e-09	KCNIP1	GO:0031234//extrinsic component of cytoplasmic side of plasma membrane;GO:0005737//cytoplasm;GO:0008076//voltage-gated potassium channel complex	GO:0015459//potassium channel regulator activity;GO:0005509//calcium ion binding	GO:1901379//regulation of potassium ion transmembrane transport	K19932//neuronal calcium sensor 1;K16575//centractin	XP_005860426.1//PREDICTED: Kv channel-interacting protein 1 isoform X2 [Myotis brandtii];XP_005860425.1//PREDICTED: Kv channel-interacting protein 1 isoform X1 [Myotis brandtii];XP_011952085.1//PREDICTED: Kv channel-interacting protein 1 isoform X2 [Ovis aries];XP_004016911.2//PREDICTED: Kv channel-interacting protein 1 isoform X1 [Ovis aries];XP_004016910.1//PREDICTED: Kv channel-interacting pro…
LOC101111946	101111946	674	50.6	126.91	1.31016	1.31016	2.63e-08	Up	9.01e-09	LOC101111946	NA	NA	NA	K03990//complement component 3	XP_004022959.2//PREDICTED: complement C3-like, partial [Ovis aries]
NA	BGI_novel_G001201	5384	52.55	129.79	1.28798	1.28798	2.81e-08	Up	9.64e-09	NA	NA	NA	NA	K13096//splicing factor 4	CAA10770.1//reverse transcriptase-like [Bos taurus]
LOC101109214	101109214	2133	1.48	32.54	4.44211	4.44211	2.83e-08	Up	9.72e-09	LOC101109214	GO:0043231//intracellular membrane-bounded organelle;GO:0005789//endoplasmic reticulum membrane	GO:0020037//heme binding;GO:0034875//caffeine oxidase activity;GO:0005506//iron ion binding;GO:0070330//aromatase activity;GO:0004497//monooxygenase activity;GO:0019899//enzyme binding;GO:0032451//demethylase activity	GO:0030324//lung development;GO:0018894//dibenzo-p-dioxin metabolic process;GO:0010468//regulation of gene expression;GO:0070989//oxidative demethylation;GO:0016098//monoterpenoid metabolic process;GO:0009791//post-embryonic development;GO:0045333//cellular respiration;GO:0071276//cellular response to cadmium ion;GO:0006778//porphyrin-containing compound metabolic process;GO:0071615//oxidative de…	K07409//cytochrome P450 family 1 subfamily A polypeptide 2 [EC:1.14.14.1]	XP_006080708.1//PREDICTED: cytochrome P450 1A2-like [Bubalus bubalis]
NA	BGI_novel_G000418	13207	0	30.31	5.90529	5.90529	3.27e-08	Up	1.12e-08	NA	NA	NA	NA	K09228//KRAB domain-containing zinc finger protein;K08111//glypican 5;K05691//catenin alpha;K00699//glucuronosyltransferase [EC:2.4.1.17]	XP_017907346.1//PREDICTED: uncharacterized protein LOC108636536 [Capra hircus]
NA	BGI_novel_G000028	7733	42.03	5.21	-3.0285	3.0285	3.28e-08	Down	1.13e-08	NA	NA	NA	NA	K09228//KRAB domain-containing zinc finger protein;K05691//catenin alpha	XP_010818946.1//PREDICTED: catenin alpha-3 isoform X2 [Bos taurus]
CCDC141	101122576	6571	163	77	-1.09838	1.09838	3.51e-08	Down	1.21e-08	CCDC141	NA	NA	NA	K12567//titin [EC:2.7.11.1]	XP_005202322.1//PREDICTED: coiled-coil domain-containing protein 141 isoform X1 [Bos taurus];XP_007450789.1//PREDICTED: coiled-coil domain-containing protein 141 [Lipotes vexillifer];XP_004004590.1//PREDICTED: coiled-coil domain-containing protein 141 isoform X1 [Ovis aries]
CCL24	101117556	1483	54	131	1.2621	1.2621	4.04e-08	Up	1.4e-08	CCL24	GO:0005576//extracellular region	GO:0031728//CCR3 chemokine receptor binding;GO:0008009//chemokine activity	GO:0048245//eosinophil chemotaxis;GO:0050729//positive regulation of inflammatory response;GO:0043547//positive regulation of GTPase activity;GO:0008360//regulation of cell shape;GO:0007010//cytoskeleton organization;GO:0006955//immune response;GO:2000418//positive regulation of eosinophil migration;GO:0030838//positive regulation of actin filament polymerization;GO:0045766//positive regulation o…	K21097//C-C motif chemokine 24	XP_004021026.1//PREDICTED: C-C motif chemokine 24 [Ovis aries]
SCNN1A	443488	3829	17	68	1.98356	1.98356	4.14e-08	Up	1.44e-08	SCNN1A	NA	NA	NA	K04824//amiloride-sensitive sodium channel subunit alpha	XP_012031522.1//PREDICTED: amiloride-sensitive sodium channel subunit alpha isoform X1 [Ovis aries]
LOC105609182	105609182	409	0	29.82	5.88177	5.88177	4.24e-08	Up	1.47e-08	LOC105609182	GO:0005662//DNA replication factor A complex	GO:0003697//single-stranded DNA binding;GO:0003684//damaged DNA binding	GO:0007346//regulation of mitotic cell cycle;GO:0006284//base-excision repair;GO:0006298//mismatch repair;GO:0006260//DNA replication;GO:0042127//regulation of cell proliferation;GO:0000724//double-strand break repair via homologous recombination;GO:0006289//nucleotide-excision repair	K10740//replication factor A3	XP_011989659.2//PREDICTED: replication protein A 14 kDa subunit-like [Ovis aries]
NA	BGI_novel_G001261	1050	0	29.76	5.87887	5.87887	4.37e-08	Up	1.52e-08	NA	NA	NA	NA	K10784//T cell receptor alpha chain V region	AAA63519.1//This CDS feature is included to show the translation of the corresponding C_region. Presently translation qualifiers on C_region features are illegal, partial [Ovis aries]
CEND1	105613317	4930	26.68	85.69	1.66693	1.66693	4.61e-08	Up	1.61e-08	CEND1	NA	NA	NA	K09228//KRAB domain-containing zinc finger protein;K08111//glypican 5;K05691//catenin alpha;K06236//collagen, type I, alpha;K21125//mucin-5AC	XP_012770936.1//hypothetical protein, conserved [Babesia bigemina];XP_014958502.1//PREDICTED: LOW QUALITY PROTEIN: cell cycle exit and neuronal differentiation protein 1 [Ovis aries]
NA	BGI_novel_G000526	3501	23.36	79.69	1.75392	1.75392	4.68e-08	Up	1.64e-08	NA	NA	NA	NA	K14740//metallothionein 3;K16349//natural cytotoxicity triggering receptor 3 ligand 1;K10838//xeroderma pigmentosum group C-complementing protein	XP_011981301.1//PREDICTED: AP-3 complex subunit mu-2 isoform X2 [Ovis aries musimon]
CHRNG	101102965	1092	186	94	-1.00101	1.00101	4.81e-08	Down	1.68e-08	CHRNG	GO:0005892//acetylcholine-gated channel complex;GO:0030054//cell junction;GO:0045211//postsynaptic membrane	GO:0022848//acetylcholine-gated cation-selective channel activity	GO:0007271//synaptic transmission, cholinergic;GO:0035094//response to nicotine;GO:0098655//cation transmembrane transport;GO:0007274//neuromuscular synaptic transmission	K04818//nicotinic acetylcholine receptor gamma	XP_014948333.1//PREDICTED: LOW QUALITY PROTEIN: acetylcholine receptor subunit gamma isoform X1 [Ovis aries];XP_011996592.1//PREDICTED: acetylcholine receptor subunit gamma isoform X2 [Ovis aries musimon]
HEPH	101113655	3282	82	172	1.05228	1.05228	5.41e-08	Up	1.9e-08	HEPH	GO:0016323//basolateral plasma membrane;GO:0005622//intracellular;GO:0016021//integral component of membrane	GO:0004322//ferroxidase activity;GO:0005507//copper ion binding;GO:0008198//ferrous iron binding	GO:0006879//cellular iron ion homeostasis;GO:0006826//iron ion transport	K14735//hephaestin [EC:1.16.3.1]	XP_011961990.1//PREDICTED: hephaestin isoform X2 [Ovis aries];XP_011961989.1//PREDICTED: hephaestin isoform X1 [Ovis aries]
NA	BGI_novel_G003410	5181	106.92	40.65	-1.41164	1.41164	5.49e-08	Down	1.93e-08	NA	NA	NA	NA	K09228//KRAB domain-containing zinc finger protein;K05691//catenin alpha	CAA10770.1//reverse transcriptase-like [Bos taurus]
LOC101113241	101113241	1288	71.53	19.84	-1.86657	1.86657	5.57e-08	Down	1.96e-08	LOC101113241	GO:0016020//membrane;GO:0015934//large ribosomal subunit;GO:0005925//focal adhesion;GO:0016607//nuclear speck;GO:0015935//small ribosomal subunit;GO:0001652//granular component;GO:0005829//cytosol;GO:0043234//protein complex;GO:0032993//protein-DNA complex;GO:0031616//spindle pole centrosome	GO:0042393//histone binding;GO:0001105//RNA polymerase II transcription coactivator activity;GO:0047485//protein N-terminus binding;GO:0046982//protein heterodimerization activity;GO:0043024//ribosomal small subunit binding;GO:0042803//protein homodimerization activity;GO:0019901//protein kinase binding;GO:0051059//NF-kappaB binding;GO:0004860//protein kinase inhibitor activity;GO:0051082//unfold…	GO:0043516//regulation of DNA damage response, signal transduction by p53 class mediator;GO:0007098//centrosome cycle;GO:0051260//protein homooligomerization;GO:1904751//positive regulation of protein localization to nucleolus;GO:0000055//ribosomal large subunit export from nucleus;GO:0034644//cellular response to UV;GO:0042273//ribosomal large subunit biogenesis;GO:0046599//regulation of centrio…	K11276//nucleophosmin 1	XP_015348108.1//PREDICTED: nucleophosmin isoform X1 [Marmota marmota marmota]
LOC105605515	105605515	802	81	170	1.0531	1.0531	6.37e-08	Up	2.25e-08	LOC105605515	NA	NA	NA	NA	XP_019815555.1//PREDICTED: uncharacterized protein LOC109558650 isoform X2 [Bos indicus]
NA	BGI_novel_G000498	15707	0	29.03	5.84304	5.84304	6.42e-08	Up	2.27e-08	NA	NA	NA	NA	K08474//taste receptor type 2	CAA10770.1//reverse transcriptase-like [Bos taurus]
LOC101107216	101107216	790	46.59	117.93	1.3234	1.3234	6.62e-08	Up	2.34e-08	LOC101107216	NA	NA	NA	K02987//small subunit ribosomal protein S4e	XP_004015500.1//PREDICTED: 40S ribosomal protein S4-like [Ovis aries]
BCL2A1	101114560	910	32	94	1.53815	1.53815	6.66e-08	Up	2.36e-08	BCL2A1	NA	NA	NA	K02162//hematopoietic Bcl-2-related protein A1	XP_011953948.1//PREDICTED: bcl-2-related protein A1 [Ovis aries]
CMTM5	101120333	944	15	63	2.05395	2.05395	6.72e-08	Up	2.38e-08	CMTM5	NA	NA	NA	NA	OWK09854.1//hypothetical protein Celaphus_00006505, partial [Cervus elaphus hippelaphus]
LOC105605905	105605905	902	0	28.84	5.83356	5.83356	7.11e-08	Up	2.52e-08	LOC105605905	GO:0001533//cornified envelope	NA	NA	K10737//DNA helicase MCM8 [EC:3.6.4.12]	XP_011963468.1//PREDICTED: small proline-rich protein 2I-like [Ovis aries]
NA	BGI_novel_G000029	7730	14.64	61.93	2.06429	2.06429	7.94e-08	Up	2.83e-08	NA	NA	NA	NA	K09228//KRAB domain-containing zinc finger protein;K05691//catenin alpha	XP_010818946.1//PREDICTED: catenin alpha-3 isoform X2 [Bos taurus]
FOXD2	101114157	2146	58	135	1.2024	1.2024	8.3e-08	Up	2.96e-08	FOXD2	NA	NA	NA	K09397//forkhead box protein D	XP_011961894.2//PREDICTED: LOW QUALITY PROTEIN: forkhead box protein D2 [Ovis aries]
LOC101118433	101118433	1135	28.15	0	-5.8315	5.8315	8.65e-08	Down	3.09e-08	LOC101118433	NA	NA	NA	K09290//tropomyosin 3	XP_007186605.1//PREDICTED: tropomyosin alpha-3 chain-like isoform X2 [Balaenoptera acutorostrata scammoni]
NA	BGI_novel_G001267	1034	0	28.36	5.80935	5.80935	9.19e-08	Up	3.29e-08	NA	NA	NA	NA	K10784//T cell receptor alpha chain V region	AAA63519.1//This CDS feature is included to show the translation of the corresponding C_region. Presently translation qualifiers on C_region features are illegal, partial [Ovis aries]
NA	BGI_novel_G000659	2099	156.93	75.09	-1.07986	1.07986	9.76e-08	Down	3.5e-08	NA	NA	NA	NA	K12845//U4/U6 small nuclear ribonucleoprotein SNU13	XP_005067085.2//NHP2-like protein 1 [Mesocricetus auratus]
ICAM3	101113326	2691	42.97	110.99	1.35259	1.35259	1e-07	Up	3.6e-08	ICAM3	GO:0070062//extracellular exosome;GO:0016021//integral component of membrane	GO:0005178//integrin binding	NA	K06486//intercellular adhesion molecule 3	XP_013820610.2//PREDICTED: intercellular adhesion molecule 3 isoform X1 [Capra hircus]
NA	BGI_novel_G002800	3083	6.63	43.88	2.71005	2.71005	1.14e-07	Up	4.12e-08	NA	NA	NA	NA	K16349//natural cytotoxicity triggering receptor 3 ligand 1;K14211//elastin;K10838//xeroderma pigmentosum group C-complementing protein;K00308//N1-acetylpolyamine oxidase [EC:1.5.3.13]	XP_011998573.1//PREDICTED: NXPE family member 4-like, partial [Ovis aries musimon]
NA	BGI_novel_G001186	9770	27.58	0	-5.80199	5.80199	1.18e-07	Down	4.25e-08	NA	NA	NA	NA	K09228//KRAB domain-containing zinc finger protein;K12852//116 kDa U5 small nuclear ribonucleoprotein component;K05691//catenin alpha	XP_012770936.1//hypothetical protein, conserved [Babesia bigemina]
LOC101118343	101118343	951	36	99	1.443	1.443	1.29e-07	Up	4.64e-08	LOC101118343	NA	NA	NA	K00431//thyroid peroxidase [EC:1.11.1.8]	XP_011981461.1//PREDICTED: thyroid peroxidase-like isoform X3 [Ovis aries musimon];XP_011963443.1//PREDICTED: thyroid peroxidase-like [Ovis aries];XP_011981462.1//PREDICTED: thyroid peroxidase-like isoform X4 [Ovis aries musimon]
GEMIN7	105601915	1990	6.39	42.99	2.73368	2.73368	1.36e-07	Up	4.9e-08	GEMIN7	NA	NA	NA	K13135//gem associated protein 7	XP_012045927.1//PREDICTED: gem-associated protein 7 [Ovis aries]
LOC101102230	101102230	1596	4.92	39.32	2.9821	2.9821	1.38e-07	Up	5.01e-08	LOC101102230	GO:0016021//integral component of membrane	NA	GO:0006955//immune response;GO:0007166//cell surface receptor signaling pathway	K06259//CD36 antigen	XP_012031955.1//PREDICTED: platelet glycoprotein 4-like isoform X1 [Ovis aries];XP_005966539.1//PREDICTED: platelet glycoprotein 4-like [Pantholops hodgsonii];XP_012031959.1//PREDICTED: platelet glycoprotein 4-like isoform X2 [Ovis aries]
LOC101114720	101114720	995	19	69	1.84416	1.84416	1.48e-07	Up	5.36e-08	LOC101114720	NA	NA	NA	NA	XP_014954976.1//PREDICTED: short palate, lung and nasal epithelium carcinoma-associated protein 2A-like isoform X1 [Ovis aries]
C12H1orf233	105609728	1070	132	59	-1.17819	1.17819	1.6e-07	Down	5.8e-08	C12H1orf233	NA	NA	NA	K15544//RNA polymerase II subunit A C-terminal domain phosphatase SSU72 [EC:3.1.3.16];K11094//U2 small nuclear ribonucleoprotein B''	XP_014954766.1//PREDICTED: LOW QUALITY PROTEIN: fibronectin type-III domain-containing transmembrane protein C1orf233 homolog [Ovis aries]
APOC3	101117273	667	1	28	4.79092	4.79092	1.81e-07	Up	6.6e-08	APOC3	GO:0031012//extracellular matrix;GO:0070062//extracellular exosome;GO:0034363//intermediate-density lipoprotein particle;GO:0042627//chylomicron;GO:0034361//very-low-density lipoprotein particle;GO:0034366//spherical high-density lipoprotein particle	GO:0055102//lipase inhibitor activity;GO:0070653//high-density lipoprotein particle receptor binding;GO:0005543//phospholipid binding	GO:0019433//triglyceride catabolic process;GO:0010916//negative regulation of very-low-density lipoprotein particle clearance;GO:0051005//negative regulation of lipoprotein lipase activity;GO:0010903//negative regulation of very-low-density lipoprotein particle remodeling;GO:0006869//lipid transport;GO:0010897//negative regulation of triglyceride catabolic process;GO:0060621//negative regulation …	K08759//apolipoprotein C-III	XP_004016097.1//PREDICTED: apolipoprotein C-III isoform X1 [Ovis aries]
LOC101122545	101122545	2517	22	74	1.73359	1.73359	1.85e-07	Up	6.77e-08	LOC101122545	NA	GO:0020037//heme binding;GO:0005506//iron ion binding;GO:0016712//oxidoreductase activity, acting on paired donors, with incorporation or reduction of molecular oxygen, reduced flavin or flavoprotein as one donor, and incorporation of one atom of oxygen	NA	K07420//cytochrome P450 family 2 subfamily S polypeptide 1 [EC:1.14.14.1]	XP_012027156.1//PREDICTED: cytochrome P450 2S1 isoform X2 [Ovis aries musimon]
TESC	101107820	1366	65	143	1.12107	1.12107	1.87e-07	Up	6.84e-08	TESC	GO:0001726//ruffle;GO:0005634//nucleus;GO:0005829//cytosol;GO:0005886//plasma membrane;GO:0030027//lamellipodium	GO:0000287//magnesium ion binding;GO:0005509//calcium ion binding;GO:0042803//protein homodimerization activity;GO:0019212//phosphatase inhibitor activity	GO:0072659//protein localization to plasma membrane;GO:0030219//megakaryocyte differentiation;GO:0045654//positive regulation of megakaryocyte differentiation;GO:0030854//positive regulation of granulocyte differentiation;GO:0045893//positive regulation of transcription, DNA-templated;GO:0008584//male gonad development;GO:0033628//regulation of cell adhesion mediated by integrin;GO:0071300//cellu…	K17612//calcineurin B homologous protein 3	DAA20750.1//TPA: tescalcin-like [Bos taurus];XP_014956892.1//PREDICTED: LOW QUALITY PROTEIN: calcineurin B homologous protein 3 isoform X1 [Ovis aries]
NA	BGI_novel_G000377	10381	26.55	0	-5.74708	5.74708	2.07e-07	Down	7.58e-08	NA	NA	NA	NA	K14827//pre-rRNA-processing protein IPI1	DAA26578.1//TPA: hypothetical protein BOS_9219 [Bos taurus]
NA	BGI_novel_G000603	15172	26.53	0	-5.74599	5.74599	2.09e-07	Down	7.67e-08	NA	NA	NA	NA	K10838//xeroderma pigmentosum group C-complementing protein	ELR62239.1//Trace amine-associated receptor 3, partial [Bos mutus]
TSKS	101108334	1893	62	138	1.13789	1.13789	2.21e-07	Up	8.14e-08	TSKS	GO:0016021//integral component of membrane	GO:0016301//kinase activity	NA	K19475//WAS/WASL-interacting protein;K16492//testis-specific serine kinase substrate	XP_004015428.1//PREDICTED: LOW QUALITY PROTEIN: testis-specific serine kinase substrate isoform X1 [Ovis aries];XP_014944732.1//PREDICTED: testis-specific serine kinase substrate isoform X4 [Ovis aries musimon];XP_010336509.1//PREDICTED: LOW QUALITY PROTEIN: basic proline-rich protein-like, partial [Saimiri boliviensis boliviensis];XP_014944733.1//PREDICTED: testis-specific serine kinase substrat…
CRB1	101106957	4923	6	41	2.75615	2.75615	2.38e-07	Up	8.8e-08	CRB1	NA	NA	NA	K16681//protein crumbs	XP_012043380.1//PREDICTED: LOW QUALITY PROTEIN: protein crumbs homolog 1 isoform X1 [Ovis aries]
NA	BGI_novel_G001264	1054	0	26.45	5.70876	5.70876	2.57e-07	Up	9.51e-08	NA	NA	NA	NA	K10784//T cell receptor alpha chain V region	AAA63519.1//This CDS feature is included to show the translation of the corresponding C_region. Presently translation qualifiers on C_region features are illegal, partial [Ovis aries]
OTOR	101112665	489	49	10	-2.30922	2.30922	2.72e-07	Down	1.01e-07	OTOR	NA	NA	GO:0001502//cartilage condensation	K16655//melanoma inhibitory activity protein	XP_004014219.1//PREDICTED: otoraplin [Ovis aries]
ENDOU	101110045	2330	3	33	3.443	3.443	2.75e-07	Up	1.02e-07	ENDOU	NA	NA	NA	K14648//poly(U)-specific endoribonuclease [EC:3.1.-.-]	XP_012029781.1//PREDICTED: poly(U)-specific endoribonuclease isoform X1 [Ovis aries];XP_012029782.1//PREDICTED: poly(U)-specific endoribonuclease isoform X2 [Ovis aries]
NA	BGI_novel_G002072	2345	59.33	15.25	-1.97639	1.97639	2.9e-07	Down	1.08e-07	NA	GO:0005622//intracellular	GO:0003676//nucleic acid binding	GO:0006355//regulation of transcription, DNA-templated	K08474//taste receptor type 2	ELR61013.1//hypothetical protein M91_09415, partial [Bos mutus]
LOC101116464	101116464	1529	26	80	1.60505	1.60505	2.9e-07	Up	1.08e-07	LOC101116464	NA	NA	NA	K00431//thyroid peroxidase [EC:1.11.1.8]	XP_014960778.1//PREDICTED: thyroid peroxidase-like isoform X1, partial [Ovis aries]
NA	BGI_novel_G000468	6124	31.21	2.56	-3.62423	3.62423	2.93e-07	Down	1.09e-07	NA	NA	NA	NA	K09228//KRAB domain-containing zinc finger protein;K05691//catenin alpha	CAA10770.1//reverse transcriptase-like [Bos taurus]
NA	BGI_novel_G000980	1304	92.08	34.21	-1.44491	1.44491	3.01e-07	Down	1.12e-07	NA	NA	NA	NA	K15183//RNA polymerase II elongation factor ELL;K08111//glypican 5	CAA10770.1//reverse transcriptase-like [Bos taurus]
ITIH1	101109489	2923	1	27	4.73845	4.73845	3.2e-07	Up	1.2e-07	ITIH1	NA	NA	NA	K19014//inter-alpha-trypsin inhibitor heavy chain H1	XP_007174821.1//PREDICTED: inter-alpha-trypsin inhibitor heavy chain H1 isoform X2 [Balaenoptera acutorostrata scammoni]
ITIH3	101109217	3022	0	26	5.684	5.684	3.27e-07	Up	1.22e-07	ITIH3	NA	NA	NA	K19014//inter-alpha-trypsin inhibitor heavy chain H1	XP_007118049.1//PREDICTED: inter-alpha-trypsin inhibitor heavy chain H3 [Physeter catodon]
NA	BGI_novel_G001287	5444	50.4	119.21	1.22557	1.22557	3.29e-07	Up	1.23e-07	NA	NA	NA	NA	K04358//fibroblast growth factor;K10838//xeroderma pigmentosum group C-complementing protein;K12405//3-hydroxyacyl-CoA dehydrogenase / 3a,7a,12a-trihydroxy-5b-cholest-24-enoyl-CoA hydratase / enoyl-CoA hydratase 2 [EC:1.1.1.35 4.2.1.107 4.2.1.119]	XP_020758844.1//LOW QUALITY PROTEIN: endogenous retrovirus group PABLB member 1 Env polyprotein-like [Odocoileus virginianus texanus]
LOC101103530	101103530	2622	110.29	46	-1.27803	1.27803	3.32e-07	Down	1.25e-07	LOC101103530	NA	NA	NA	K09228//KRAB domain-containing zinc finger protein;K05691//catenin alpha;K06570//lymphocyte antigen 9;K11294//nucleolin	XP_004003767.1//PREDICTED: T-lymphocyte surface antigen Ly-9-like isoform X1 [Ovis aries];XP_015316439.1//PREDICTED: uncharacterized protein LOC107131927, partial [Bos taurus];XP_014947818.1//PREDICTED: SLAM family member 9-like isoform X3 [Ovis aries];XP_014946793.1//PREDICTED: SLAM family member 9-like isoform X2 [Ovis aries musimon];XP_005962537.1//PREDICTED: SLAM family member 9-like, partial…
MUC20	101122406	4187	28	83	1.55125	1.55125	3.46e-07	Up	1.3e-07	MUC20	NA	NA	NA	K22021//mucin-20	XP_006078553.1//PREDICTED: mucin-20 isoform X2 [Bubalus bubalis];XP_005675297.1//PREDICTED: mucin-20 isoform X2 [Capra hircus]
NA	BGI_novel_G002577	1746	32.1	89.68	1.46578	1.46578	3.78e-07	Up	1.42e-07	NA	NA	NA	NA	K04960//inositol 1,4,5-triphosphate receptor type 3	XP_017894386.1//PREDICTED: inositol 1,4,5-trisphosphate receptor type 3 [Capra hircus]
SLAMF8	101116005	2158	70	148	1.06373	1.06373	3.82e-07	Up	1.44e-07	SLAMF8	GO:0016021//integral component of membrane	NA	NA	K16853//SLAM family member 8	XP_004002702.1//PREDICTED: SLAM family member 8 [Ovis aries]
PODNL1	101119638	2352	36	96	1.3986	1.3986	3.9e-07	Up	1.47e-07	PODNL1	NA	NA	NA	K16362//leucine-rich repeat transmembrane protein FLRT;K08122//lumican;K17256//insulin-like growth factor-binding protein complex acid labile subunit;K08119//extracellular matrix protein 2	XP_012000281.1//PREDICTED: podocan-like protein 1 isoform X3 [Ovis aries musimon];XP_012000279.1//PREDICTED: podocan-like protein 1 isoform X2 [Ovis aries musimon];XP_014951273.1//PREDICTED: LOW QUALITY PROTEIN: podocan-like protein 1 isoform X1 [Ovis aries]
PERP	101113683	2042	23	74	1.66946	1.66946	3.91e-07	Up	1.47e-07	PERP	GO:0005887//integral component of plasma membrane;GO:0005794//Golgi apparatus;GO:0016021//integral component of membrane;GO:0005739//mitochondrion	NA	GO:0072332//intrinsic apoptotic signaling pathway by p53 class mediator;GO:0034113//heterotypic cell-cell adhesion;GO:0097202//activation of cysteine-type endopeptidase activity;GO:0002934//desmosome organization;GO:0007219//Notch signaling pathway;GO:0097186//amelogenesis	K10136//TP53 apoptosis effector	NP_001029522.1//p53 apoptosis effector related to PMP-22 [Bos taurus]
FAIM2	101121759	4517	15	59	1.95932	1.95932	4.3e-07	Up	1.62e-07	FAIM2	GO:0005783//endoplasmic reticulum;GO:0045121//membrane raft;GO:0005794//Golgi apparatus;GO:0016021//integral component of membrane;GO:0030054//cell junction;GO:0045211//postsynaptic membrane	NA	GO:0002931//response to ischemia;GO:0021549//cerebellum development;GO:0021680//cerebellar Purkinje cell layer development;GO:0043524//negative regulation of neuron apoptotic process;GO:0006915//apoptotic process;GO:0043523//regulation of neuron apoptotic process;GO:0021681//cerebellar granular layer development;GO:0021702//cerebellar Purkinje cell differentiation;GO:1902042//negative regulation …	K06890//uncharacterized protein	XP_014945447.1//PREDICTED: protein lifeguard 2 isoform X3 [Ovis aries musimon];XP_014945446.1//PREDICTED: protein lifeguard 2 isoform X1 [Ovis aries musimon];XP_004006421.1//PREDICTED: protein lifeguard 2 isoform X2 [Ovis aries]
ZIC3	101116459	3357	48	10	-2.27947	2.27947	4.49e-07	Down	1.7e-07	ZIC3	NA	NA	NA	K18487//zinc finger protein ZIC 3	XP_014960223.1//PREDICTED: zinc finger protein ZIC 3 isoform X1 [Ovis aries]
ITGA4	443499	2347	21	70	1.72053	1.72053	4.67e-07	Up	1.77e-07	ITGA4	GO:0070062//extracellular exosome;GO:0034669//integrin alpha4-beta7 complex;GO:0009986//cell surface;GO:0005925//focal adhesion	GO:0050839//cell adhesion molecule binding;GO:0019960//C-X3-C chemokine binding	GO:0043113//receptor clustering;GO:0034446//substrate adhesion-dependent cell spreading;GO:0007229//integrin-mediated signaling pathway;GO:0034113//heterotypic cell-cell adhesion;GO:0090074//negative regulation of protein homodimerization activity;GO:0035987//endodermal cell differentiation;GO:0003366//cell-matrix adhesion involved in ameboidal cell migration;GO:0050901//leukocyte tethering or ro…	K06483//integrin alpha 4	XP_012015922.1//PREDICTED: integrin alpha-4 isoform X1 [Ovis aries musimon];XP_004004586.1//PREDICTED: integrin alpha-4 isoform X1 [Ovis aries];XP_014945127.1//PREDICTED: integrin alpha-4 isoform X2 [Ovis aries musimon]
FAM169B	101111912	1318	65	19	-1.79088	1.79088	5.13e-07	Down	1.96e-07	FAM169B	NA	NA	NA	K12869//crooked neck;K16349//natural cytotoxicity triggering receptor 3 ligand 1	XP_014959293.1//PREDICTED: protein FAM169B isoform X2 [Ovis aries musimon];XP_014957259.1//PREDICTED: protein FAM169B isoform X1, partial [Ovis aries]
NA	BGI_novel_G002144	2497	0	25.08	5.63203	5.63203	5.37e-07	Up	2.05e-07	NA	NA	NA	NA	K09228//KRAB domain-containing zinc finger protein;K08111//glypican 5;K05691//catenin alpha	CAA10770.1//reverse transcriptase-like [Bos taurus]
USH2A	105610011	16111	77	26	-1.58278	1.58278	5.51e-07	Down	2.11e-07	USH2A	NA	NA	NA	K19636//usherin	XP_014954639.1//PREDICTED: usherin isoform X1 [Ovis aries]
COMP	101107864	2469	41	7	-2.56663	2.56663	5.84e-07	Down	2.24e-07	COMP	NA	NA	NA	K04659//thrombospondin 2/3/4/5	XP_014951056.1//PREDICTED: LOW QUALITY PROTEIN: cartilage oligomeric matrix protein isoform X1 [Ovis aries]
NA	BGI_novel_G003540	469	42.77	105.46	1.28559	1.28559	6.29e-07	Up	2.42e-07	NA	NA	GO:0020037//heme binding;GO:0005506//iron ion binding;GO:0016712//oxidoreductase activity, acting on paired donors, with incorporation or reduction of molecular oxygen, reduced flavin or flavoprotein as one donor, and incorporation of one atom of oxygen	NA	K07414//cytochrome P450 family 2 subfamily D [EC:1.14.14.1]	NP_001232903.1//cytochrome P450 2D6 [Ovis aries]
NA	BGI_novel_G003206	4576	47.98	10.33	-2.23203	2.23203	6.35e-07	Down	2.45e-07	NA	GO:0016021//integral component of membrane	GO:0004930//G-protein coupled receptor activity	GO:0001580//detection of chemical stimulus involved in sensory perception of bitter taste	K08474//taste receptor type 2	XP_012770936.1//hypothetical protein, conserved [Babesia bigemina]
LOC101107486	101107486	3483	0	24.7	5.61	5.61	6.59e-07	Up	2.54e-07	LOC101107486	NA	GO:0016705//oxidoreductase activity, acting on paired donors, with incorporation or reduction of molecular oxygen;GO:0020037//heme binding;GO:0005506//iron ion binding;GO:0004497//monooxygenase activity	NA	K07413//cytochrome P450 family 2 subfamily C [EC:1.14.14.1]	NP_001192081.1//cytochrome P450 2C19 [Ovis aries]
NA	BGI_novel_G000774	1939	149.36	74.36	-1.02263	1.02263	6.9e-07	Down	2.67e-07	NA	NA	NA	NA	K08111//glypican 5;K08474//taste receptor type 2	XP_012770936.1//hypothetical protein, conserved [Babesia bigemina]
LOC101106541	101106541	966	12	52	2.09904	2.09904	7.03e-07	Up	2.72e-07	LOC101106541	NA	NA	NA	K03985//plasminogen activator, urokinase receptor	XP_014961702.1//PREDICTED: LOW QUALITY PROTEIN: uncharacterized protein LOC101106541 isoform X3 [Ovis aries musimon]
CLGN	101115069	3840	136	65	-1.08153	1.08153	7.09e-07	Down	2.75e-07	CLGN	NA	NA	NA	K09551//calmegin	XP_014956995.1//PREDICTED: calmegin isoform X2 [Ovis aries]
LOC105605094	105605094	1371	78	27	-1.54695	1.54695	7.22e-07	Down	2.8e-07	LOC105605094	NA	NA	NA	NA	XP_011961019.1//PREDICTED: anthrax toxin receptor-like [Ovis aries]
NA	BGI_novel_G000570	13436	37.09	95.93	1.35452	1.35452	7.56e-07	Up	2.94e-07	NA	NA	NA	NA	K08732//ral guanine nucleotide dissociation stimulator	XP_014958889.1//PREDICTED: uncharacterized protein LOC106991855 [Ovis aries]
NA	BGI_novel_G003062	3743	121.77	55.32	-1.15472	1.15472	7.56e-07	Down	2.94e-07	NA	NA	NA	NA	K12852//116 kDa U5 small nuclear ribonucleoprotein component;K08111//glypican 5;K14211//elastin	CAA10770.1//reverse transcriptase-like [Bos taurus]
ROR2	101109779	3387	48	113	1.21878	1.21878	7.6e-07	Up	2.95e-07	ROR2	GO:0005622//intracellular;GO:0016021//integral component of membrane	GO:0004713//protein tyrosine kinase activity;GO:0005524//ATP binding;GO:0017147//Wnt-protein binding;GO:0005109//frizzled binding	GO:0030335//positive regulation of cell migration;GO:0030538//embryonic genitalia morphogenesis;GO:0045893//positive regulation of transcription, DNA-templated;GO:0042733//embryonic digit morphogenesis;GO:0090090//negative regulation of canonical Wnt signaling pathway;GO:0007169//transmembrane receptor protein tyrosine kinase signaling pathway;GO:0042472//inner ear morphogenesis;GO:0007223//Wnt s…	K05123//receptor tyrosine kinase-like orphan receptor 2 [EC:2.7.10.1]	XP_014948251.1//PREDICTED: LOW QUALITY PROTEIN: tyrosine-protein kinase transmembrane receptor ROR2 isoform X1 [Ovis aries]
GPNMB	101109959	2885	20	67	1.72772	1.72772	7.71e-07	Up	3e-07	GPNMB	GO:0005887//integral component of plasma membrane;GO:0031410//cytoplasmic vesicle	GO:0045545//syndecan binding;GO:0005178//integrin binding;GO:0048018//receptor ligand activity;GO:0008201//heparin binding	GO:1901215//negative regulation of neuron death;GO:0007165//signal transduction;GO:0030335//positive regulation of cell migration;GO:0007267//cell-cell signaling;GO:0032720//negative regulation of tumor necrosis factor production;GO:0031954//positive regulation of protein autophosphorylation;GO:2000134//negative regulation of G1/S transition of mitotic cell cycle;GO:0007155//cell adhesion;GO:0042…	K20732//transmembrane glycoprotein NMB	XP_004007839.1//PREDICTED: transmembrane glycoprotein NMB [Ovis aries]
RNF39	101109493	3081	51.07	117.16	1.1815	1.1815	9e-07	Up	3.52e-07	RNF39	NA	NA	NA	K12009//tripartite motif-containing protein 27 [EC:2.3.2.27];K12015//tripartite motif-containing protein 39 [EC:2.3.2.27]	XP_014958093.1//PREDICTED: LOW QUALITY PROTEIN: RING finger protein 39 isoform X1 [Ovis aries];XP_014339083.1//PREDICTED: RING finger protein 39 [Bos mutus]
LOC101109626	101109626	5980	19.51	65.67	1.73458	1.73458	9.32e-07	Up	3.65e-07	LOC101109626	NA	NA	NA	K05673//ATP-binding cassette, subfamily C (CFTR/MRP), member 4	XP_017911789.1//PREDICTED: LOW QUALITY PROTEIN: multidrug resistance-associated protein 4-like [Capra hircus]
NA	BGI_novel_G000026	2557	0	24.04	5.57093	5.57093	9.43e-07	Up	3.69e-07	NA	NA	NA	NA	K08474//taste receptor type 2;K10838//xeroderma pigmentosum group C-complementing protein	ELR59748.1//hypothetical protein M91_15431, partial [Bos mutus]
NA	BGI_novel_G000043	6315	23.67	0	-5.58142	5.58142	9.93e-07	Down	3.9e-07	NA	NA	NA	NA	K17086//transmembrane 9 superfamily member 2/4	ABR01162.1//endonuclease/reverse transcriptase [Sus scrofa]
LOC106991387	106991387	2386	44.43	106.53	1.24522	1.24522	1.05e-06	Up	4.14e-07	LOC106991387	NA	NA	NA	K05673//ATP-binding cassette, subfamily C (CFTR/MRP), member 4	XP_015329391.1//PREDICTED: multidrug resistance-associated protein 4-like isoform X2 [Bos taurus]
LOC101102968	101102968	2047	115.84	52.02	-1.17143	1.17143	1.07e-06	Down	4.22e-07	LOC101102968	GO:0070062//extracellular exosome;GO:0005634//nucleus;GO:0005874//microtubule;GO:0015630//microtubule cytoskeleton;GO:1903561//extracellular vesicle;GO:0005737//cytoplasm	GO:0005200//structural constituent of cytoskeleton;GO:0005525//GTP binding;GO:0003924//GTPase activity	GO:0007017//microtubule-based process	K07375//tubulin beta	XP_010336390.1//PREDICTED: tubulin beta chain-like [Saimiri boliviensis boliviensis];XP_006735753.1//PREDICTED: tubulin beta-2B chain-like isoform X1 [Leptonychotes weddellii];XP_015394655.1//PREDICTED: tubulin beta-6 chain [Panthera tigris altaica]
NA	BGI_novel_G001445	5334	6.04	38.25	2.6464	2.6464	1.08e-06	Up	4.26e-07	NA	NA	NA	NA	K17086//transmembrane 9 superfamily member 2/4	XP_012770936.1//hypothetical protein, conserved [Babesia bigemina]
NA	BGI_novel_G001266	1055	46.65	10.21	-2.20833	2.20833	1.08e-06	Down	4.27e-07	NA	NA	NA	NA	K10784//T cell receptor alpha chain V region	AAA63519.1//This CDS feature is included to show the translation of the corresponding C_region. Presently translation qualifiers on C_region features are illegal, partial [Ovis aries]
NA	BGI_novel_G002480	1429	85	32	-1.42583	1.42583	1.14e-06	Down	4.49e-07	NA	NA	NA	NA	K14611//solute carrier family 23 (nucleobase transporter), member 1/2;K14740//metallothionein 3;K14211//elastin;K10838//xeroderma pigmentosum group C-complementing protein;K00308//N1-acetylpolyamine oxidase [EC:1.5.3.13]	XP_014958889.1//PREDICTED: uncharacterized protein LOC106991855 [Ovis aries]
LAMC3	101122429	5828	74	150	1.00293	1.00293	1.15e-06	Up	4.52e-07	LAMC3	NA	NA	NA	K06247//laminin, gamma 3	XP_014949329.1//PREDICTED: LOW QUALITY PROTEIN: laminin subunit gamma-3 isoform X1 [Ovis aries]
LOC101114938	101114938	1857	50	12	-2.07533	2.07533	1.21e-06	Down	4.8e-07	LOC101114938	NA	NA	NA	NA	XP_014960256.1//PREDICTED: LOW QUALITY PROTEIN: UPF0472 protein C16orf72 [Ovis aries]
POMC	443212	1117	50	12	-2.07533	2.07533	1.21e-06	Down	4.8e-07	POMC	GO:0005576//extracellular region	GO:0005179//hormone activity	GO:0007218//neuropeptide signaling pathway	K05228//proopiomelanocortin	XP_010808468.1//PREDICTED: pro-opiomelanocortin isoform X1 [Bos taurus]
LOC106991536	106991536	1329	120.96	55.79	-1.13289	1.13289	1.22e-06	Down	4.84e-07	LOC106991536	NA	NA	NA	K10955//mucin-2;K14000//ribosome-binding protein 1	XP_011975891.1//PREDICTED: proline and serine-rich protein 3 isoform X2 [Ovis aries musimon]
SLC22A1	101112740	2272	4	33	3.02796	3.02796	1.24e-06	Up	4.89e-07	SLC22A1	NA	NA	NA	K08198//MFS transporter, OCT family, solute carrier family 22 (organic cation transporter), member 1	XP_014952998.1//PREDICTED: LOW QUALITY PROTEIN: solute carrier family 22 member 1 isoform X1 [Ovis aries]
KLK10	101112250	1387	70	144	1.02421	1.02421	1.24e-06	Up	4.91e-07	KLK10	NA	GO:0004252//serine-type endopeptidase activity	NA	K09619//kallikrein 10 [EC:3.4.21.-]	XP_004015444.1//PREDICTED: kallikrein-10 [Ovis aries]
CD79A	101105681	1225	57	125	1.11646	1.11646	1.25e-06	Up	4.97e-07	CD79A	GO:0019815//B cell receptor complex;GO:0045121//membrane raft;GO:0009897//external side of plasma membrane;GO:0005771//multivesicular body;GO:0016021//integral component of membrane	GO:0004888//transmembrane signaling receptor activity;GO:0042803//protein homodimerization activity	GO:0050853//B cell receptor signaling pathway;GO:0051289//protein homotetramerization;GO:0042100//B cell proliferation;GO:0030183//B cell differentiation	K06506//CD79A antigen	XP_012045850.1//PREDICTED: B-cell antigen receptor complex-associated protein alpha chain isoform X2 [Ovis aries];XP_004015341.1//PREDICTED: B-cell antigen receptor complex-associated protein alpha chain isoform X1 [Ovis aries]
COL6A5	101118494	7787	86.15	33.06	-1.3982	1.3982	1.39e-06	Down	5.55e-07	COL6A5	NA	NA	NA	K06238//collagen, type VI, alpha	XP_010855044.1//PREDICTED: collagen alpha-5(VI) chain isoform X2 [Bison bison bison];XP_017908421.1//PREDICTED: collagen alpha-5(VI) chain isoform X1 [Capra hircus]
CLDN15	101121229	2420	71	145	1.01373	1.01373	1.4e-06	Up	5.59e-07	CLDN15	GO:0016021//integral component of membrane;GO:0005923//bicellular tight junction;GO:0016328//lateral plasma membrane;GO:0005886//plasma membrane	GO:0005198//structural molecule activity	NA	K06087//claudin	XP_011959910.1//PREDICTED: claudin-15 isoform X1 [Ovis aries];XP_011959912.1//PREDICTED: claudin-15 isoform X2 [Ovis aries]
LOC101122981	101122981	515	36.49	5.75	-2.6823	2.6823	1.41e-06	Down	5.63e-07	LOC101122981	NA	NA	NA	K20301//trafficking protein particle complex subunit 2;K01115//phospholipase D1/2 [EC:3.1.4.4]	XP_011829987.1//PREDICTED: translationally-controlled tumor protein isoform X1 [Mandrillus leucophaeus]
LOC105607883	105607883	6870	0	23.26	5.52334	5.52334	1.44e-06	Up	5.75e-07	LOC105607883	NA	NA	NA	K16349//natural cytotoxicity triggering receptor 3 ligand 1;K00308//N1-acetylpolyamine oxidase [EC:1.5.3.13]	ABR01162.1//endonuclease/reverse transcriptase [Sus scrofa];XP_020736971.1//uncharacterized protein LOC110129763 [Odocoileus virginianus texanus]
ADRA2C	100170319	1866	41.51	100.7	1.2621	1.2621	1.64e-06	Up	6.56e-07	ADRA2C	NA	NA	NA	K04140//adrenergic receptor alpha-2C	XP_014951792.1//PREDICTED: LOW QUALITY PROTEIN: alpha-2C adrenergic receptor isoform X1 [Ovis aries]
LOC105602914	105602914	3989	113	51	-1.16419	1.16419	1.66e-06	Down	6.64e-07	LOC105602914	NA	NA	NA	NA	NA
LOC106991607	106991607	1575	13.02	52.14	1.98522	1.98522	1.7e-06	Up	6.81e-07	LOC106991607	NA	NA	NA	K04358//fibroblast growth factor;K14740//metallothionein 3;K14211//elastin;K10838//xeroderma pigmentosum group C-complementing protein;K00308//N1-acetylpolyamine oxidase [EC:1.5.3.13]	XP_011983232.2//PREDICTED: branched-chain-amino-acid aminotransferase, mitochondrial isoform X2 [Ovis aries musimon]
NA	BGI_novel_G002812	2307	16.77	59.2	1.80328	1.80328	1.74e-06	Up	7e-07	NA	NA	NA	NA	K11433//histone-lysine N-methyltransferase SETMAR [EC:2.1.1.43]	CAA10770.1//reverse transcriptase-like [Bos taurus]
COL28A1	101115616	3630	24	72	1.56853	1.56853	1.78e-06	Up	7.17e-07	COL28A1	NA	NA	NA	K06237//collagen, type IV, alpha;K19721//collagen, type V/XI/XXIV/XXVII, alpha;K16630//collagen, type XXII, alpha	XP_012031765.1//PREDICTED: collagen alpha-1(XXVIII) chain isoform X2 [Ovis aries];XP_004008252.1//PREDICTED: collagen alpha-1(XXVIII) chain isoform X1 [Ovis aries]
NA	BGI_novel_G003296	1895	51.06	114.98	1.15468	1.15468	1.81e-06	Up	7.27e-07	NA	GO:0019031//viral envelope;GO:0016021//integral component of membrane	GO:0005198//structural molecule activity	NA	K04257//olfactory receptor	XP_015313819.1//PREDICTED: uncharacterized protein LOC107131455 [Bos taurus]
NA	BGI_novel_G000933	5314	88.1	34.76	-1.35815	1.35815	1.82e-06	Down	7.35e-07	NA	NA	NA	NA	K14611//solute carrier family 23 (nucleobase transporter), member 1/2;K13751//solute carrier family 24 (sodium/potassium/calcium exchanger), member 3;K00308//N1-acetylpolyamine oxidase [EC:1.5.3.13]	XP_010846498.1//PREDICTED: LOW QUALITY PROTEIN: uncharacterized protein LOC104994566 [Bison bison bison]
NA	BGI_novel_G001255	1049	17.24	59.86	1.7794	1.7794	1.91e-06	Up	7.69e-07	NA	NA	NA	NA	K10784//T cell receptor alpha chain V region	AAA63519.1//This CDS feature is included to show the translation of the corresponding C_region. Presently translation qualifiers on C_region features are illegal, partial [Ovis aries]
FAM19A5	101121083	2707	42	101	1.24946	1.24946	1.92e-06	Up	7.72e-07	FAM19A5	NA	NA	NA	K03006//DNA-directed RNA polymerase II subunit RPB1 [EC:2.7.7.6];K16628//collagen, type VII, alpha	XP_004007101.2//PREDICTED: protein FAM19A5 isoform X1 [Ovis aries];XP_005982154.1//PREDICTED: transcription initiation factor TFIID subunit 4-like [Pantholops hodgsonii]
LOC105602312	105602312	4542	45	10	-2.18636	2.18636	1.98e-06	Down	7.99e-07	LOC105602312	NA	NA	NA	NA	XP_011900573.1//PREDICTED: uncharacterized protein LOC105578900 [Cercocebus atys]
LEP	443534	3003	6	37	2.60805	2.60805	1.99e-06	Up	8.05e-07	LEP	NA	NA	NA	K05424//leptin	XP_004008087.2//PREDICTED: leptin isoform X1 [Ovis aries];XP_012032480.1//PREDICTED: leptin isoform X2 [Ovis aries]
CEP72	101109828	4028	124	59	-1.08799	1.08799	2.02e-06	Down	8.15e-07	CEP72	NA	NA	NA	K16532//centrosomal protein CEP72	XP_011952578.1//PREDICTED: centrosomal protein of 72 kDa isoform X2 [Ovis aries];XP_011952577.1//PREDICTED: centrosomal protein of 72 kDa isoform X1 [Ovis aries];XP_014956843.1//PREDICTED: centrosomal protein of 72 kDa isoform X4 [Ovis aries];XP_011952579.1//PREDICTED: centrosomal protein of 72 kDa isoform X3 [Ovis aries];XP_011980557.1//PREDICTED: centrosomal protein of 72 kDa isoform X13 [Ovis …
WSCD2	101104094	4009	54	119	1.12349	1.12349	2.03e-06	Up	8.21e-07	WSCD2	NA	NA	NA	K17545//serine/threonine-protein kinase ULK4 [EC:2.7.11.1];K10955//mucin-2;K22020//mucin-19;K00771//protein xylosyltransferase [EC:2.4.2.26];K01409//N6-L-threonylcarbamoyladenine synthase [EC:2.3.1.234]	DAA20552.1//TPA: KIAA0789 protein-like [Bos taurus];XP_005956731.1//PREDICTED: WSC domain-containing protein 2 [Pantholops hodgsonii]
NA	BGI_novel_G001253	1137	0	22.6	5.48181	5.48181	2.07e-06	Up	8.39e-07	NA	NA	NA	NA	K10784//T cell receptor alpha chain V region	AAA63519.1//This CDS feature is included to show the translation of the corresponding C_region. Presently translation qualifiers on C_region features are illegal, partial [Ovis aries]
LOC105616335	105616335	4808	30	81.59	1.42699	1.42699	2.14e-06	Up	8.67e-07	LOC105616335	NA	NA	NA	K09228//KRAB domain-containing zinc finger protein;K05691//catenin alpha;K14211//elastin;K06727//Fc receptor-like protein;K00308//N1-acetylpolyamine oxidase [EC:1.5.3.13]	XP_014961015.1//PREDICTED: uncharacterized protein LOC105616335 [Ovis aries musimon]
LOC105602721	105602721	1672	4	32	2.98356	2.98356	2.15e-06	Up	8.71e-07	LOC105602721	NA	NA	NA	NA	NA
NA	BGI_novel_G002662	9131	22.14	0	-5.48502	5.48502	2.31e-06	Down	9.4e-07	NA	NA	NA	NA	K08474//taste receptor type 2	XP_012770481.1//hypothetical protein, conserved [Babesia bigemina]
LOC105608648	105608648	2809	26	2	-3.71688	3.71688	2.45e-06	Down	9.98e-07	LOC105608648	NA	NA	NA	K18270//Rab3 GTPase-activating protein catalytic subunit	XP_007464069.1//PREDICTED: rab3 GTPase-activating protein catalytic subunit [Lipotes vexillifer]
SDR16C5	100302354	1283	21	66	1.63564	1.63564	2.45e-06	Up	1e-06	SDR16C5	GO:0016021//integral component of membrane	NA	NA	K15734//all-trans-retinol dehydrogenase (NAD+) [EC:1.1.1.105]	NP_001156524.1//epidermal retinol dehydrogenase 2 [Ovis aries];XP_012038756.1//PREDICTED: epidermal retinol dehydrogenase 2 isoform X1 [Ovis aries]
NELL1	101112858	3151	13	51	1.95555	1.95555	2.81e-06	Up	1.15e-06	NELL1	NA	GO:0005509//calcium ion binding	NA	K17307//fibulin 1/2	XP_019506894.1//PREDICTED: protein kinase C-binding protein NELL1 isoform X1 [Hipposideros armiger];XP_011957154.1//PREDICTED: protein kinase C-binding protein NELL1 isoform X3 [Ovis aries];XP_004019491.1//PREDICTED: protein kinase C-binding protein NELL1 isoform X2 [Ovis aries]
NA	BGI_novel_G000558	4766	83.59	32.66	-1.37224	1.37224	2.83e-06	Down	1.16e-06	NA	NA	NA	NA	K19475//WAS/WASL-interacting protein	XP_003722448.1//proteophosphoglycan ppg4 [Leishmania major strain Friedlin]
NA	BGI_novel_G002482	5799	113.05	52.25	-1.12989	1.12989	2.93e-06	Down	1.2e-06	NA	NA	NA	NA	K09228//KRAB domain-containing zinc finger protein;K08111//glypican 5	CAA10770.1//reverse transcriptase-like [Bos taurus]
IGSF21	101106668	3237	2	26	3.684	3.684	3.02e-06	Up	1.24e-06	IGSF21	NA	NA	NA	K03006//DNA-directed RNA polymerase II subunit RPB1 [EC:2.7.7.6];K17341//hemicentin;K14740//metallothionein 3;K06255//heparan sulfate proteoglycan 2 (perlecan);K10838//xeroderma pigmentosum group C-complementing protein	XP_012009250.2//PREDICTED: immunoglobulin superfamily member 21 isoform X1 [Ovis aries]
LOC105613198	105613198	1803	41.17	8.57	-2.28066	2.28066	3.07e-06	Down	1.27e-06	LOC105613198	NA	NA	NA	NA	XP_019799388.1//PREDICTED: protein FAM210B isoform X1 [Tursiops truncatus]
SRRM4	101108424	13964	18	60.01	1.72077	1.72077	3.21e-06	Up	1.33e-06	SRRM4	GO:0005634//nucleus	GO:0003729//mRNA binding	GO:0007399//nervous system development;GO:0006397//mRNA processing;GO:0030154//cell differentiation;GO:0007605//sensory perception of sound;GO:0000381//regulation of alternative mRNA splicing, via spliceosome	K13172//serine/arginine repetitive matrix protein 2;K17498//transcription factor SPN1	XP_014957130.1//PREDICTED: serine/arginine repetitive matrix protein 4 [Ovis aries]
NA	BGI_novel_G001177	13583	35.46	6.06	-2.56524	2.56524	3.55e-06	Down	1.48e-06	NA	NA	NA	NA	K09228//KRAB domain-containing zinc finger protein;K05691//catenin alpha	CAA10770.1//reverse transcriptase-like [Bos taurus]
NA	BGI_novel_G003223	2387	60.99	127.35	1.04572	1.04572	3.59e-06	Up	1.5e-06	NA	GO:0042613//MHC class II protein complex;GO:0016021//integral component of membrane	NA	GO:0006955//immune response;GO:0002504//antigen processing and presentation of peptide or polysaccharide antigen via MHC class II	K06752//major histocompatibility complex, class II	NP_001295511.1//SLA class II histocompatibility antigen, DQ haplotype D alpha chain precursor [Ovis aries]
NA	BGI_novel_G001959	1600	33	5	-2.7389	2.7389	3.6e-06	Down	1.5e-06	NA	NA	NA	NA	K09228//KRAB domain-containing zinc finger protein;K05691//catenin alpha	XP_012770481.1//hypothetical protein, conserved [Babesia bigemina]
ATP8B3	101116987	4570	40	96	1.2466	1.2466	3.63e-06	Up	1.51e-06	ATP8B3	NA	NA	NA	K01530//phospholipid-translocating ATPase [EC:3.6.3.1]	XP_014951516.1//PREDICTED: LOW QUALITY PROTEIN: phospholipid-transporting ATPase IK isoform X1 [Ovis aries];XP_014949026.1//PREDICTED: phospholipid-transporting ATPase IK isoform X1 [Ovis aries musimon]
LOC101110486	101110486	971	66.27	134.88	1.00881	1.00881	3.66e-06	Up	1.53e-06	LOC101110486	NA	NA	NA	K14480//apolipoprotein L	XP_014960672.1//PREDICTED: LOW QUALITY PROTEIN: apolipoprotein L3-like, partial [Ovis aries]
PTPRT	101104596	8088	56	120	1.0831	1.0831	3.68e-06	Up	1.54e-06	PTPRT	NA	NA	NA	K13297//receptor-type tyrosine-protein phosphatase T [EC:3.1.3.48]	XP_017913375.1//PREDICTED: receptor-type tyrosine-protein phosphatase T isoform X3 [Capra hircus];XP_014139249.1//PREDICTED: receptor-type tyrosine-protein phosphatase T [Falco cherrug];XP_014954986.1//PREDICTED: LOW QUALITY PROTEIN: receptor-type tyrosine-protein phosphatase T isoform X1 [Ovis aries]
NA	BGI_novel_G003027	7962	21.26	0	-5.42651	5.42651	3.75e-06	Down	1.57e-06	NA	NA	NA	NA	K09228//KRAB domain-containing zinc finger protein;K05691//catenin alpha	CAA10770.1//reverse transcriptase-like [Bos taurus]
NA	BGI_novel_G000528	3835	78.34	29.89	-1.40652	1.40652	3.88e-06	Down	1.62e-06	NA	NA	NA	NA	K16349//natural cytotoxicity triggering receptor 3 ligand 1;K10838//xeroderma pigmentosum group C-complementing protein;K00308//N1-acetylpolyamine oxidase [EC:1.5.3.13]	NP_001193721.1//natural cytotoxicity triggering receptor 3 ligand 1 precursor [Bos taurus]
NA	BGI_novel_G001900	5977	28.79	3.35	-3.11977	3.11977	3.94e-06	Down	1.65e-06	NA	NA	NA	NA	K15424//serine/threonine-protein phosphatase 4 regulatory subunit 1	XP_013824225.2//PREDICTED: uncharacterized protein LOC102191534 isoform X1 [Capra hircus]
NTM	101118143	2286	20	63	1.63892	1.63892	4.05e-06	Up	1.7e-06	NTM	GO:0005886//plasma membrane;GO:0031225//anchored component of membrane	NA	GO:0007155//cell adhesion	K06774//neurotrimin	XP_014958402.1//PREDICTED: neurotrimin isoform X1 [Ovis aries];XP_011957299.1//PREDICTED: neurotrimin isoform X5 [Ovis aries];XP_011957296.1//PREDICTED: neurotrimin isoform X2 [Ovis aries];XP_014958404.1//PREDICTED: neurotrimin isoform X6 [Ovis aries];XP_014958403.1//PREDICTED: neurotrimin isoform X3 [Ovis aries]
GUCA2A	100125619	681	8	40	2.30549	2.30549	4.18e-06	Up	1.76e-06	GUCA2A	GO:0005576//extracellular region	GO:0030250//guanylate cyclase activator activity	NA	NA	NP_001098731.1//guanylin precursor [Ovis aries]
KCTD16	101110839	4496	41	97	1.22592	1.22592	4.34e-06	Up	1.83e-06	KCTD16	NA	NA	NA	K21918//BTB/POZ domain-containing protein KCTD8/12/16	XP_012034065.1//PREDICTED: BTB/POZ domain-containing protein KCTD16 [Ovis aries]
RGS4	100381246	4882	13	50	1.92698	1.92698	4.4e-06	Up	1.85e-06	RGS4	GO:0005634//nucleus;GO:0005886//plasma membrane;GO:0005737//cytoplasm	GO:0005096//GTPase activator activity	GO:0007186//G-protein coupled receptor signaling pathway;GO:0009968//negative regulation of signal transduction	K16449//regulator of G-protein signaling	XP_012624111.1//regulator of G-protein signaling 4 isoform X1 [Microcebus murinus];NP_001167582.1//regulator of G-protein signaling 4 [Ovis aries];XP_010852963.1//PREDICTED: regulator of G-protein signaling 4 isoform X2 [Bison bison bison]
NA	BGI_novel_G000697	4786	20.89	0	-5.40118	5.40118	4.6e-06	Down	1.94e-06	NA	NA	NA	NA	K08111//glypican 5;K08291//G protein-coupled receptor kinase [EC:2.7.11.16];K04308//leucine-rich repeat-containing G protein-coupled receptor 5	ELR45514.1//Transposon TX1 uncharacterized 149 kDa protein, partial [Bos mutus]
LOC101113168	101113168	551	5	33	2.70603	2.70603	4.73e-06	Up	2e-06	LOC101113168	NA	NA	NA	NA	XP_012045541.1//PREDICTED: secretoglobin family 2B member 2-like [Ovis aries]
NA	BGI_novel_G000657	5711	131.87	66.64	-1.00109	1.00109	4.79e-06	Down	2.03e-06	NA	NA	NA	NA	K14740//metallothionein 3;K00308//N1-acetylpolyamine oxidase [EC:1.5.3.13]	ELR48287.1//hypothetical protein M91_03394, partial [Bos mutus]
KCNA2	101112012	3347	38	92	1.2592	1.2592	4.9e-06	Up	2.08e-06	KCNA2	GO:0030425//dendrite;GO:0030424//axon;GO:0030027//lamellipodium;GO:0043204//perikaryon;GO:0031258//lamellipodium membrane;GO:0005887//integral component of plasma membrane;GO:0016021//integral component of membrane;GO:0042734//presynaptic membrane;GO:0032809//neuronal cell body membrane;GO:0043679//axon terminus;GO:0005789//endoplasmic reticulum membrane;GO:0044224//juxtaparanode region of axon;G…	GO:0015271//outward rectifier potassium channel activity;GO:0005249//voltage-gated potassium channel activity;GO:0005267//potassium channel activity;GO:0019894//kinesin binding;GO:0005251//delayed rectifier potassium channel activity	GO:0006813//potassium ion transport;GO:0045188//regulation of circadian sleep/wake cycle, non-REM sleep;GO:0019228//neuronal action potential;GO:0021633//optic nerve structural organization;GO:0019233//sensory perception of pain;GO:0014059//regulation of dopamine secretion;GO:0051260//protein homooligomerization;GO:0071805//potassium ion transmembrane transport	K04875//potassium voltage-gated channel Shaker-related subfamily A member 2	NP_004965.1//potassium voltage-gated channel subfamily A member 2 isoform a [Homo sapiens]
NA	BGI_novel_G001743	5308	46.49	11.75	-2.0007	2.0007	5.01e-06	Down	2.13e-06	NA	NA	NA	NA	K08474//taste receptor type 2;K17086//transmembrane 9 superfamily member 2/4	AAX46672.1//hypothetical protein MGC5297 [Bos taurus]
C1QL1	101118714	2483	33	84	1.33149	1.33149	5.14e-06	Up	2.19e-06	C1QL1	GO:0005576//extracellular region;GO:0005581//collagen trimer	NA	NA	K19479//collagen, type X, alpha;K07296//adiponectin;K06237//collagen, type IV, alpha	XP_005983816.1//PREDICTED: complement C1q-like protein 3-like, partial [Pantholops hodgsonii]
LOC101104808	101104808	4395	33	84	1.33149	1.33149	5.14e-06	Up	2.19e-06	LOC101104808	NA	GO:0016614//oxidoreductase activity, acting on CH-OH group of donors;GO:0009055//electron transfer activity;GO:0051537//2 iron, 2 sulfur cluster binding;GO:0005506//iron ion binding;GO:0050660//flavin adenine dinucleotide binding;GO:0051287//NAD binding	NA	K00157//aldehyde oxidase [EC:1.2.3.1]	XP_005980231.1//PREDICTED: aldehyde oxidase-like [Pantholops hodgsonii]
LOC101102714	101102714	447	2	25	3.62742	3.62742	5.33e-06	Up	2.27e-06	LOC101102714	GO:0005615//extracellular space	GO:0003796//lysozyme activity	GO:0008152//metabolic process;GO:0050829//defense response to Gram-negative bacterium;GO:0019835//cytolysis;GO:0016998//cell wall macromolecule catabolic process;GO:0042742//defense response to bacterium;GO:0050830//defense response to Gram-positive bacterium	K13915//lysozyme C [EC:3.2.1.17]	NP_001293048.1//lysozyme C, milk isozyme precursor [Ovis aries]
HMCN1	101109289	16603	59	123	1.04344	1.04344	5.52e-06	Up	2.36e-06	HMCN1	NA	NA	NA	K17341//hemicentin	XP_012043129.1//PREDICTED: hemicentin-1 isoform X5 [Ovis aries];XP_012043125.1//PREDICTED: hemicentin-1 isoform X2 [Ovis aries];XP_012043127.1//PREDICTED: hemicentin-1 isoform X3 [Ovis aries];XP_004013922.1//PREDICTED: hemicentin-1 isoform X1 [Ovis aries];XP_012043128.1//PREDICTED: hemicentin-1 isoform X4 [Ovis aries];XP_012043130.1//PREDICTED: hemicentin-1 isoform X6 [Ovis aries]
KRT15	101117682	2254	11.58	46.7	1.99535	1.99535	5.63e-06	Up	2.4e-06	KRT15	NA	NA	NA	K07604//type I keratin, acidic	XP_012007914.1//PREDICTED: keratin, type I cytoskeletal 15 [Ovis aries musimon];XP_004012951.1//PREDICTED: keratin, type I cytoskeletal 15 [Ovis aries];XP_017920543.1//PREDICTED: keratin, type I cytoskeletal 15 isoform X3 [Capra hircus];O77727.1//RecName: Full=Keratin, type I cytoskeletal 15; AltName: Full=Cytokeratin-15; Short=CK-15; AltName: Full=Keratin-15; Short=K15
NA	BGI_novel_G001899	3695	10.74	45.03	2.05146	2.05146	5.66e-06	Up	2.41e-06	NA	NA	NA	NA	K15424//serine/threonine-protein phosphatase 4 regulatory subunit 1	XP_017392032.1//PREDICTED: serine/threonine-protein phosphatase 4 regulatory subunit 1-like [Cebus capucinus imitator]
BMX	101103124	3922	24	69	1.50713	1.50713	5.73e-06	Up	2.45e-06	BMX	GO:0005654//nucleoplasm;GO:0032587//ruffle membrane	GO:0004715//non-membrane spanning protein tyrosine kinase activity;GO:0005524//ATP binding	GO:0035556//intracellular signal transduction;GO:0046777//protein autophosphorylation	K08896//cytoplasmic tyrosine-protein kinase BMX [EC:2.7.10.2]	XP_004021979.2//PREDICTED: cytoplasmic tyrosine-protein kinase BMX isoform X1 [Ovis aries];XP_011961661.1//PREDICTED: cytoplasmic tyrosine-protein kinase BMX isoform X4 [Ovis aries];XP_011961658.1//PREDICTED: cytoplasmic tyrosine-protein kinase BMX isoform X2 [Ovis aries]
NA	BGI_novel_G000310	4518	20.42	0	-5.36835	5.36835	5.98e-06	Down	2.56e-06	NA	NA	NA	NA	K09228//KRAB domain-containing zinc finger protein;K05691//catenin alpha	XP_012770936.1//hypothetical protein, conserved [Babesia bigemina]
LOC106990516	106990516	473	104.98	48.3	-1.13646	1.13646	6.06e-06	Down	2.6e-06	LOC106990516	NA	NA	NA	NA	NA
CPS1	101107584	5666	15	53	1.80459	1.80459	6.17e-06	Up	2.65e-06	CPS1	NA	GO:0046872//metal ion binding;GO:0005524//ATP binding;GO:0004088//carbamoyl-phosphate synthase (glutamine-hydrolyzing) activity	GO:0006541//glutamine metabolic process;GO:0006207//'de novo' pyrimidine nucleobase biosynthetic process	K01948//carbamoyl-phosphate synthase (ammonia) [EC:6.3.4.16]	XP_012000478.1//PREDICTED: carbamoyl-phosphate synthase [ammonia], mitochondrial isoform X1 [Ovis aries]
LOC105612638	105612638	882	116	56	-1.06706	1.06706	6.2e-06	Down	2.66e-06	LOC105612638	NA	NA	NA	NA	NA
CD5L	101113122	2078	4	30	2.89045	2.89045	6.39e-06	Up	2.75e-06	CD5L	NA	NA	NA	K13912//deleted in malignant brain tumors 1 protein	XP_014947198.1//PREDICTED: CD5 antigen-like isoform X1 [Ovis aries];XP_017901827.1//PREDICTED: CD5 antigen-like [Capra hircus]
LOC101115576	101115576	2341	2.83	26.92	3.23337	3.23337	6.6e-06	Up	2.84e-06	LOC101115576	NA	NA	NA	K04525//serpin peptidase inhibitor, clade A	XP_004018190.2//PREDICTED: serpin A3-5 [Ovis aries]
NA	BGI_novel_G000604	13675	118.68	58.05	-1.04815	1.04815	6.65e-06	Down	2.86e-06	NA	NA	NA	NA	K08474//taste receptor type 2	CAA10770.1//reverse transcriptase-like [Bos taurus]
NA	BGI_novel_G000247	2978	0	20.46	5.3383	5.3383	6.68e-06	Up	2.88e-06	NA	GO:0034388//Pwp2p-containing subcomplex of 90S preribosome;GO:0032040//small-subunit processome	GO:0030515//snoRNA binding	GO:0000462//maturation of SSU-rRNA from tricistronic rRNA transcript (SSU-rRNA, 5.8S rRNA, LSU-rRNA)	K14557//U3 small nucleolar RNA-associated protein 6	NP_001092610.1//U3 small nucleolar RNA-associated protein 6 homolog [Bos taurus]
ARL5C	100302314	1825	19	60	1.64253	1.64253	6.72e-06	Up	2.9e-06	ARL5C	GO:0005622//intracellular	GO:0005525//GTP binding	GO:0007264//small GTPase mediated signal transduction	K07960//ADP-ribosylation factor-like protein 12	NP_001156028.1//putative ADP-ribosylation factor-like protein 5C [Ovis aries];XP_011382601.1//PREDICTED: putative ADP-ribosylation factor-like protein 5C isoform X1 [Pteropus vampyrus];XP_014953775.1//PREDICTED: putative ADP-ribosylation factor-like protein 5C isoform X1 [Ovis aries]
NA	BGI_novel_G003029	7787	0	20.2	5.31985	5.31985	7.72e-06	Up	3.35e-06	NA	NA	NA	NA	K09228//KRAB domain-containing zinc finger protein;K05691//catenin alpha	CAA10770.1//reverse transcriptase-like [Bos taurus]
KCNE3	101106359	2110	55	116	1.06018	1.06018	7.87e-06	Up	3.42e-06	KCNE3	GO:0030425//dendrite;GO:0045121//membrane raft;GO:0016021//integral component of membrane;GO:0032809//neuronal cell body membrane;GO:0031982//vesicle;GO:0005737//cytoplasm;GO:0008076//voltage-gated potassium channel complex;GO:0043204//perikaryon	GO:0005249//voltage-gated potassium channel activity;GO:0015459//potassium channel regulator activity	GO:1902260//negative regulation of delayed rectifier potassium channel activity;GO:1903765//negative regulation of potassium ion export across plasma membrane;GO:0060306//regulation of membrane repolarization;GO:0086091//regulation of heart rate by cardiac conduction;GO:1905025//negative regulation of membrane repolarization during ventricular cardiac muscle cell action potential;GO:1901379//regu…	K04897//potassium voltage-gated channel Isk-related subfamily E member 3	XP_011951429.1//PREDICTED: potassium voltage-gated channel subfamily E member 3 isoform X1 [Ovis aries];XP_015322065.1//PREDICTED: potassium voltage-gated channel subfamily E member 3 isoform X2 [Bos taurus]
LOC101116255	101116255	2501	3	27	3.15349	3.15349	8.14e-06	Up	3.54e-06	LOC101116255	NA	NA	NA	K12309//beta-galactosidase [EC:3.2.1.23]	XP_012022312.1//PREDICTED: beta-galactosidase-1-like protein 2 isoform X2 [Ovis aries musimon];XP_006068550.1//PREDICTED: beta-galactosidase-1-like protein 2-like [Bubalus bubalis];XP_005982560.1//PREDICTED: beta-galactosidase-1-like protein 2-like [Pantholops hodgsonii];XP_012022313.1//PREDICTED: beta-galactosidase-1-like protein 2 isoform X3 [Ovis aries musimon];XP_012022315.1//PREDICTED: beta-…
DMRT1	101110028	2214	3	27	3.15349	3.15349	8.14e-06	Up	3.54e-06	DMRT1	NA	NA	NA	K19488//doublesex- and mab-3-related transcription factor 1	XP_004004391.1//PREDICTED: LOW QUALITY PROTEIN: doublesex- and mab-3-related transcription factor 1 isoform X1 [Ovis aries]
NA	BGI_novel_G002899	2715	1.24	22.04	4.13528	4.13528	8.23e-06	Up	3.58e-06	NA	NA	NA	NA	K08111//glypican 5;K14740//metallothionein 3;K10838//xeroderma pigmentosum group C-complementing protein	XP_012770936.1//hypothetical protein, conserved [Babesia bigemina]
LOC105616536	105616536	630	105	49	-1.11597	1.11597	8.3e-06	Down	3.61e-06	LOC105616536	NA	NA	NA	NA	NA
NA	BGI_novel_G003558	3422	18.07	57.8	1.66104	1.66104	8.47e-06	Up	3.69e-06	NA	NA	NA	NA	K14740//metallothionein 3;K14211//elastin;K10838//xeroderma pigmentosum group C-complementing protein;K00308//N1-acetylpolyamine oxidase [EC:1.5.3.13]	ELR59748.1//hypothetical protein M91_15431, partial [Bos mutus]
LOC101104832	101104832	1671	0	20	5.30549	5.30549	8.62e-06	Up	3.76e-06	LOC101104832	NA	GO:0008146//sulfotransferase activity	NA	K16949//amine sulfotransferase [EC:2.8.2.3]	XP_005684591.1//PREDICTED: amine sulfotransferase [Capra hircus]
LOC105605281	105605281	1325	29	4	-2.87442	2.87442	8.65e-06	Down	3.77e-06	LOC105605281	NA	NA	NA	NA	NA
NA	BGI_novel_G001912	3054	55.74	17.51	-1.68697	1.68697	8.72e-06	Down	3.81e-06	NA	NA	NA	NA	K08111//glypican 5	CAA10770.1//reverse transcriptase-like [Bos taurus]
LOC105612390	105612390	1004	90	39	-1.22289	1.22289	9.05e-06	Down	3.96e-06	LOC105612390	NA	NA	NA	K09404//forkhead box protein K	XP_005907242.1//PREDICTED: forkhead box protein K2 [Bos mutus]
NA	BGI_novel_G001281	904	15.76	53.47	1.74603	1.74603	9.16e-06	Up	4.01e-06	NA	NA	NA	NA	NA	OWK02439.1//hypothetical protein Celaphus_00010294 [Cervus elaphus hippelaphus]
PTGS2	443460	6466	36	87	1.25658	1.25658	9.3e-06	Up	4.08e-06	PTGS2	GO:0005783//endoplasmic reticulum;GO:0005634//nucleus;GO:0031090//organelle membrane;GO:0005789//endoplasmic reticulum membrane;GO:0005737//cytoplasm;GO:0043005//neuron projection	GO:0046872//metal ion binding;GO:0020037//heme binding;GO:0004601//peroxidase activity;GO:0004666//prostaglandin-endoperoxide synthase activity;GO:0042803//protein homodimerization activity;GO:0019899//enzyme binding;GO:0051213//dioxygenase activity	GO:0031622//positive regulation of fever generation;GO:0040019//positive regulation of embryonic development;GO:0043154//negative regulation of cysteine-type endopeptidase activity involved in apoptotic process;GO:0071456//cellular response to hypoxia;GO:0008217//regulation of blood pressure;GO:0019371//cyclooxygenase pathway;GO:0071498//cellular response to fluid shear stress;GO:0042127//regulat…	K11987//prostaglandin-endoperoxide synthase 2 [EC:1.14.99.1]	XP_007451212.1//PREDICTED: prostaglandin G/H synthase 2 isoform X1 [Lipotes vexillifer];XP_017916220.1//PREDICTED: prostaglandin G/H synthase 2 [Capra hircus];XP_020764593.1//prostaglandin G/H synthase 2 isoform X2 [Odocoileus virginianus texanus];AEX88630.1//cyclooxygenase-2 [Capra hircus];XP_006055896.1//PREDICTED: prostaglandin G/H synthase 2-like [Bubalus bubalis]
MDGA1	101104187	3055	52	111	1.07754	1.07754	9.47e-06	Up	4.16e-06	MDGA1	GO:0016020//membrane;GO:0005615//extracellular space;GO:0046658//anchored component of plasma membrane	NA	NA	K17341//hemicentin;K01316//enterokinase [EC:3.4.21.9]	XP_014958174.1//PREDICTED: LOW QUALITY PROTEIN: MAM domain-containing glycosylphosphatidylinositol anchor protein 1 isoform X1 [Ovis aries]
RARRES1	101107654	1083	61	124	1.00702	1.00702	9.49e-06	Up	4.16e-06	RARRES1	GO:0070062//extracellular exosome	NA	GO:0008285//negative regulation of cell proliferation	NA	XP_004003261.1//PREDICTED: retinoic acid receptor responder protein 1 [Ovis aries]
NA	BGI_novel_G001079	3343	69.93	26.19	-1.43333	1.43333	9.81e-06	Down	4.31e-06	NA	NA	NA	NA	K09228//KRAB domain-containing zinc finger protein;K08474//taste receptor type 2;K05691//catenin alpha	XP_012770481.1//hypothetical protein, conserved [Babesia bigemina]
HAS1	101102585	2620	7	36	2.34613	2.34613	1.05e-05	Up	4.61e-06	HAS1	GO:0016021//integral component of membrane	GO:0050501//hyaluronan synthase activity	GO:0030213//hyaluronan biosynthetic process	K00752//hyaluronan synthase [EC:2.4.1.212]	XP_014955533.1//PREDICTED: LOW QUALITY PROTEIN: hyaluronan synthase 1 isoform X1 [Ovis aries]
C4H7orf31	101107694	2165	37	88	1.23354	1.23354	1.12e-05	Up	4.95e-06	C4H7orf31	GO:0005813//centrosome	NA	NA	NA	XP_004007998.1//PREDICTED: uncharacterized protein C7orf31 homolog [Ovis aries]
CDHR1	101113303	4561	30	77	1.34346	1.34346	1.13e-05	Up	4.99e-06	CDHR1	GO:0005887//integral component of plasma membrane;GO:0016021//integral component of membrane;GO:0042622//photoreceptor outer segment membrane;GO:0005886//plasma membrane	GO:0005509//calcium ion binding	GO:0007156//homophilic cell adhesion via plasma membrane adhesion molecules;GO:0050896//response to stimulus;GO:0009987//cellular process;GO:0007601//visual perception;GO:0045494//photoreceptor cell maintenance	K16501//cadherin-related family member 1	XP_012016323.1//PREDICTED: cadherin-related family member 1 isoform X2 [Ovis aries musimon];XP_011960822.1//PREDICTED: cadherin-related family member 1 isoform X1 [Ovis aries];XP_017898133.1//PREDICTED: cadherin-related family member 1 [Capra hircus];XP_007174646.1//PREDICTED: cadherin-related family member 1 [Balaenoptera acutorostrata scammoni]
NA	BGI_novel_G000782	8078	115.24	57.09	-1.02977	1.02977	1.23e-05	Down	5.48e-06	NA	NA	NA	NA	K09228//KRAB domain-containing zinc finger protein;K08111//glypican 5;K05691//catenin alpha	XP_012770936.1//hypothetical protein, conserved [Babesia bigemina]
LOC101123316	101123316	5140	59.42	20.17	-1.57517	1.57517	1.25e-05	Down	5.56e-06	LOC101123316	NA	NA	NA	K14611//solute carrier family 23 (nucleobase transporter), member 1/2;K03211//ETS translocation variant 6/7;K10838//xeroderma pigmentosum group C-complementing protein;K00308//N1-acetylpolyamine oxidase [EC:1.5.3.13]	XP_012043937.1//PREDICTED: LOW QUALITY PROTEIN: spermatogenesis-associated serine-rich protein 2-like [Ovis aries]
NA	BGI_novel_G000651	908	19	0	-5.26436	5.26436	1.32e-05	Down	5.9e-06	NA	NA	NA	NA	K13512//lysophospholipid acyltransferase [EC:2.3.1.23 2.3.1.-];K18467//vacuolar protein sorting-associated protein 29;K06554//immunoglobulin lambda-like polypeptide 1	AAI51501.1//IGK protein [Bos taurus]
PAX3	101119698	2975	41	10	-2.05206	2.05206	1.35e-05	Down	6.02e-06	PAX3	GO:0005654//nucleoplasm	GO:0043565//sequence-specific DNA binding	GO:0045944//positive regulation of transcription from RNA polymerase II promoter;GO:0007275//multicellular organism development;GO:0006351//transcription, DNA-templated	K09381//paired box protein 3/7	XP_008591820.1//PREDICTED: paired box protein Pax-3 isoform X5 [Galeopterus variegatus];XP_014949037.1//PREDICTED: LOW QUALITY PROTEIN: paired box protein Pax-3 isoform X1 [Ovis aries]
LOC105601884	105601884	4586	44.66	98.98	1.13172	1.13172	1.37e-05	Up	6.1e-06	LOC105601884	NA	NA	NA	K05673//ATP-binding cassette, subfamily C (CFTR/MRP), member 4	XP_012040249.1//PREDICTED: multidrug resistance-associated protein 4-like isoform X2 [Ovis aries];XP_012040248.1//PREDICTED: multidrug resistance-associated protein 4-like isoform X1 [Ovis aries]
NA	BGI_novel_G002620	5476	0	19.14	5.24208	5.24208	1.39e-05	Up	6.21e-06	NA	NA	NA	NA	K12008//tripartite motif-containing protein 26	XP_012770936.1//hypothetical protein, conserved [Babesia bigemina]
UGT1A1	100534644	1225	0	19.12	5.24057	5.24057	1.41e-05	Up	6.29e-06	UGT1A1	GO:0043231//intracellular membrane-bounded organelle;GO:0034663//endoplasmic reticulum chaperone complex;GO:0005887//integral component of plasma membrane;GO:0016021//integral component of membrane	GO:0046982//protein heterodimerization activity;GO:0004857//enzyme inhibitor activity;GO:0015020//glucuronosyltransferase activity;GO:0005496//steroid binding;GO:0001972//retinoic acid binding;GO:0042803//protein homodimerization activity	GO:0008152//metabolic process;GO:0052697//xenobiotic glucuronidation;GO:0051552//flavone metabolic process;GO:0052696//flavonoid glucuronidation	K00699//glucuronosyltransferase [EC:2.4.1.17]	XP_019813504.1//PREDICTED: UDP-glucuronosyltransferase 1-2-like isoform X2 [Bos indicus];XP_017896442.1//PREDICTED: UDP-glucuronosyltransferase 1-3 isoform X3 [Capra hircus];NP_001192076.1//UDP-glucuronosyltransferase 1-1 precursor [Ovis aries];ADZ11102.1//UDP-glucuronosyltransferase 1A9 [Ovis aries];NP_001192078.1//UDP-glucuronosyltransferase 1-4 precursor [Ovis aries];XP_017896455.1//PREDICTED:…
FAM46B	101109074	2366	33	81	1.27902	1.27902	1.46e-05	Up	6.56e-06	FAM46B	NA	NA	NA	K16628//collagen, type VII, alpha;K05742//solute carrier family 9 (sodium/hydrogen exchanger), member 1	XP_003127772.4//LOW QUALITY PROTEIN: protein FAM46B [Sus scrofa]
NA	BGI_novel_G002206	1491	0	19.01	5.23225	5.23225	1.49e-05	Up	6.7e-06	NA	NA	NA	NA	K04468//nemo like kinase [EC:2.7.11.24];K10492//zinc finger and BTB domain-containing protein 5;K09378//AT-binding transcription factor 1	OZG13453.1//hypothetical protein FL83_11910, partial [Caenorhabditis latens]
CLCA2	101115078	3753	0	19	5.23149	5.23149	1.5e-05	Up	6.74e-06	CLCA2	GO:0005634//nucleus;GO:0016021//integral component of membrane;GO:0030054//cell junction;GO:0005886//plasma membrane	GO:0015276//ligand-gated ion channel activity;GO:0005229//intracellular calcium activated chloride channel activity	NA	K05028//calcium-activated chloride channel regulator 2	XP_004002204.2//PREDICTED: calcium-activated chloride channel regulator 2 [Ovis aries]
LOC101106806	101106806	3157	19	58	1.59362	1.59362	1.51e-05	Up	6.79e-06	LOC101106806	NA	GO:0051537//2 iron, 2 sulfur cluster binding;GO:0030338//CMP-N-acetylneuraminate monooxygenase activity	GO:0046381//CMP-N-acetylneuraminate metabolic process	K08080//CMP-N-acetylneuraminate monooxygenase [EC:1.14.18.2]	XP_011956551.1//PREDICTED: cytidine monophosphate-N-acetylneuraminic acid hydroxylase isoform X1 [Ovis aries];XP_011956563.1//PREDICTED: cytidine monophosphate-N-acetylneuraminic acid hydroxylase isoform X4 [Ovis aries];XP_011956561.1//PREDICTED: cytidine monophosphate-N-acetylneuraminic acid hydroxylase isoform X2 [Ovis aries];XP_011956562.1//PREDICTED: cytidine monophosphate-N-acetylneuraminic …
PLG	101112066	1760	4.25	29.01	2.75458	2.75458	1.52e-05	Up	6.83e-06	PLG	NA	NA	NA	K01315//plasminogen [EC:3.4.21.7]	XP_004011491.1//PREDICTED: plasminogen isoform X2 [Ovis aries];XP_012038601.1//PREDICTED: plasminogen isoform X1 [Ovis aries];P81286.1//RecName: Full=Plasminogen
NA	BGI_novel_G000595	4842	116.8	58.72	-1.00855	1.00855	1.52e-05	Down	6.84e-06	NA	GO:0005886//plasma membrane;GO:0031225//anchored component of membrane;GO:0005578//proteinaceous extracellular matrix	GO:0043395//heparan sulfate proteoglycan binding	NA	K09228//KRAB domain-containing zinc finger protein;K08111//glypican 5	CAA10770.1//reverse transcriptase-like [Bos taurus]
FBXO41	101104391	11323	70	27	-1.39083	1.39083	1.55e-05	Down	6.97e-06	FBXO41	NA	NA	NA	K10316//F-box protein 41	XP_014949940.1//PREDICTED: LOW QUALITY PROTEIN: F-box only protein 41 isoform X1 [Ovis aries]
DNAH1	101112094	18093	14	49	1.79092	1.79092	1.57e-05	Up	7.05e-06	DNAH1	GO:0005858//axonemal dynein complex	GO:0005524//ATP binding;GO:0003777//microtubule motor activity;GO:0016887//ATPase activity	GO:0003341//cilium movement	K10408//dynein heavy chain, axonemal	XP_020729874.1//dynein heavy chain 1, axonemal isoform X1 [Odocoileus virginianus texanus];XP_014957877.1//PREDICTED: LOW QUALITY PROTEIN: dynein heavy chain 1, axonemal isoform X1 [Ovis aries];XP_022353638.1//dynein heavy chain 1, axonemal [Enhydra lutris kenyoni]
LOC105605723	105605723	2566	18.64	0	-5.23677	5.23677	1.62e-05	Down	7.3e-06	LOC105605723	NA	NA	NA	K00700//1,4-alpha-glucan branching enzyme [EC:2.4.1.18]	XP_011963228.1//PREDICTED: LOW QUALITY PROTEIN: uncharacterized protein LOC105605723 [Ovis aries]
NA	BGI_novel_G001272	1124	0	18.83	5.21852	5.21852	1.65e-05	Up	7.45e-06	NA	NA	NA	NA	K10784//T cell receptor alpha chain V region	AAA63519.1//This CDS feature is included to show the translation of the corresponding C_region. Presently translation qualifiers on C_region features are illegal, partial [Ovis aries]
CDH19	101113295	6086	27	71	1.37842	1.37842	1.72e-05	Up	7.81e-06	CDH19	GO:0016021//integral component of membrane;GO:0005886//plasma membrane	GO:0005509//calcium ion binding	GO:0007156//homophilic cell adhesion via plasma membrane adhesion molecules	K06806//cadherin 19, type 2	XP_004020651.1//PREDICTED: cadherin-19 [Ovis aries]
LOC101104943	101104943	1978	23.95	66	1.446	1.446	1.74e-05	Up	7.86e-06	LOC101104943	NA	GO:0020037//heme binding;GO:0005506//iron ion binding;GO:0016712//oxidoreductase activity, acting on paired donors, with incorporation or reduction of molecular oxygen, reduced flavin or flavoprotein as one donor, and incorporation of one atom of oxygen	NA	K07418//cytochrome P450 family 2 subfamily J [EC:1.14.14.1]	XP_014947098.1//PREDICTED: cytochrome P450, family 2, subfamily J isoform X1 [Ovis aries];XP_006048352.1//PREDICTED: cytochrome P450 2J2-like isoform X1 [Bubalus bubalis]
LOC101106243	101106243	2122	17.24	54.44	1.64247	1.64247	1.84e-05	Up	8.36e-06	LOC101106243	GO:0016021//integral component of membrane	NA	NA	K03006//DNA-directed RNA polymerase II subunit RPB1 [EC:2.7.7.6];K00286//pyrroline-5-carboxylate reductase [EC:1.5.1.2]	XP_004023076.1//PREDICTED: myeloid-associated differentiation marker-like isoform X1 [Ovis aries]
CRYBA1	101109193	9381	18.36	0	-5.21493	5.21493	1.9e-05	Down	8.62e-06	CRYBA1	NA	GO:0005212//structural constituent of eye lens	GO:0007601//visual perception	K13596//activin receptor type-2B [EC:2.7.11.30];K16810//TBCC domain-containing protein 1;K01886//glutaminyl-tRNA synthetase [EC:6.1.1.18]	XP_005693334.1//PREDICTED: beta-crystallin A3 [Capra hircus];XP_014953790.1//PREDICTED: beta-crystallin A3 [Ovis aries]
NA	BGI_novel_G002663	9216	0	18.58	5.19924	5.19924	1.9e-05	Up	8.63e-06	NA	NA	NA	NA	K08474//taste receptor type 2	XP_012770481.1//hypothetical protein, conserved [Babesia bigemina]
LOC101102299	101102299	2581	12.16	45.11	1.87487	1.87487	1.91e-05	Up	8.7e-06	LOC101102299	GO:0005578//proteinaceous extracellular matrix	GO:0005102//receptor binding	GO:0007275//multicellular organism development;GO:0016055//Wnt signaling pathway	K01357//wingless-type MMTV integration site family, member 10	DAA29954.1//TPA: wingless-type MMTV integration site family, member 10B-like [Bos taurus]
SOX11	101123109	3120	115	58	-1.00395	1.00395	1.91e-05	Down	8.71e-06	SOX11	NA	NA	NA	K09268//transcription factor SOX4/11/12 (SOX group C)	XP_014949691.1//PREDICTED: LOW QUALITY PROTEIN: transcription factor SOX-11 [Ovis aries]
LOC105607019	105607019	1588	23	64	1.46	1.46	2.04e-05	Up	9.32e-06	LOC105607019	NA	NA	NA	NA	NA
NA	BGI_novel_G001173	2857	60.28	21.5	-1.50378	1.50378	2.13e-05	Down	9.76e-06	NA	NA	NA	NA	K16449//regulator of G-protein signaling	XP_015327200.1//PREDICTED: regulator of G-protein signaling 12 [Bos taurus]
SHD	101115621	1690	50.36	15.68	-1.69979	1.69979	2.19e-05	Down	1e-05	SHD	NA	NA	NA	K06619//abelson tyrosine-protein kinase 1 [EC:2.7.10.2];K19862//NCK adaptor protein 2;K03914//coagulation factor II (thrombin) receptor	XP_014951143.1//PREDICTED: SH2 domain-containing adapter protein D isoform X1 [Ovis aries]
DSC2	101116192	4146	15	50	1.72053	1.72053	2.22e-05	Up	1.02e-05	DSC2	GO:0070062//extracellular exosome;GO:0005913//cell-cell adherens junction;GO:0031410//cytoplasmic vesicle;GO:0016021//integral component of membrane;GO:0014704//intercalated disc;GO:0005886//plasma membrane;GO:0030057//desmosome	GO:0005509//calcium ion binding	GO:0086073//bundle of His cell-Purkinje myocyte adhesion involved in cell communication;GO:0098911//regulation of ventricular cardiac muscle cell action potential;GO:0009267//cellular response to starvation;GO:0007156//homophilic cell adhesion via plasma membrane adhesion molecules;GO:0086091//regulation of heart rate by cardiac conduction	K07601//desmocollin 2	XP_011958822.1//PREDICTED: desmocollin-2 isoform X2 [Ovis aries];XP_004020505.1//PREDICTED: desmocollin-2 isoform X1 [Ovis aries];XP_011958823.1//PREDICTED: desmocollin-2 isoform X3 [Ovis aries]
LOC105603522	105603522	1967	106	52	-1.04392	1.04392	2.26e-05	Down	1.04e-05	LOC105603522	NA	NA	NA	K14740//metallothionein 3;K16349//natural cytotoxicity triggering receptor 3 ligand 1;K10838//xeroderma pigmentosum group C-complementing protein;K00308//N1-acetylpolyamine oxidase [EC:1.5.3.13]	XP_019808420.1//PREDICTED: peroxisomal N(1)-acetyl-spermine/spermidine oxidase isoform X5 [Bos indicus]
LOC101110777	101110777	2113	5	30	2.56853	2.56853	2.29e-05	Up	1.05e-05	LOC101110777	GO:0005576//extracellular region	GO:0030414//peptidase inhibitor activity	NA	K02599//Notch 1;K03910//alpha-2-macroglobulin	XP_012040692.1//PREDICTED: WAP four-disulfide core domain protein 18-like [Ovis aries]
LOC101107772	101107772	9525	22.14	62.12	1.47197	1.47197	2.42e-05	Up	1.12e-05	LOC101107772	GO:0016021//integral component of membrane	GO:0005524//ATP binding;GO:0042626//ATPase activity, coupled to transmembrane movement of substances	NA	K05673//ATP-binding cassette, subfamily C (CFTR/MRP), member 4	XP_011963554.1//PREDICTED: multidrug resistance-associated protein 4-like isoform X2 [Ovis aries];XP_017911775.1//PREDICTED: LOW QUALITY PROTEIN: multidrug resistance-associated protein 4-like [Capra hircus];XP_011963555.1//PREDICTED: multidrug resistance-associated protein 4-like isoform X3 [Ovis aries]
LOC101107129	101107129	1159	87	39	-1.17398	1.17398	2.44e-05	Down	1.13e-05	LOC101107129	NA	NA	NA	K09228//KRAB domain-containing zinc finger protein;K01106//inositol-1,4,5-trisphosphate 5-phosphatase [EC:3.1.3.56];K15196//transcription factor IIIB 90 kDa subunit;K08111//glypican 5	XP_012770481.1//hypothetical protein, conserved [Babesia bigemina];CAA10770.1//reverse transcriptase-like [Bos taurus];OWK15774.1//ZNF677 [Cervus elaphus hippelaphus]
FAM69C	101111509	1229	18	55	1.595	1.595	2.51e-05	Up	1.16e-05	FAM69C	NA	NA	NA	K16628//collagen, type VII, alpha	XP_011959256.1//PREDICTED: protein FAM69C isoform X1 [Ovis aries]
NA	BGI_novel_G000305	3839	63.44	23.76	-1.43329	1.43329	2.59e-05	Down	1.2e-05	NA	NA	NA	NA	K01106//inositol-1,4,5-trisphosphate 5-phosphatase [EC:3.1.3.56];K14211//elastin;K16349//natural cytotoxicity triggering receptor 3 ligand 1;K10838//xeroderma pigmentosum group C-complementing protein	ELR59748.1//hypothetical protein M91_15431, partial [Bos mutus]
NA	BGI_novel_G001064	1401	0	18	5.15349	5.15349	2.62e-05	Up	1.21e-05	NA	NA	NA	NA	K04257//olfactory receptor	XP_010852892.1//PREDICTED: LOW QUALITY PROTEIN: endogenous retrovirus group K member 11 Pol protein-like [Bison bison bison]
NA	BGI_novel_G000930	584	40.03	89.78	1.14888	1.14888	2.8e-05	Up	1.3e-05	NA	NA	NA	NA	K10785//T-cell receptor beta chain V region	AAI42018.1//LOC509513 protein [Bos taurus]
NA	BGI_novel_G001898	6014	10.4	40.82	1.95626	1.95626	2.89e-05	Up	1.35e-05	NA	NA	NA	NA	K15424//serine/threonine-protein phosphatase 4 regulatory subunit 1	XP_017913114.1//PREDICTED: uncharacterized protein LOC102191534 isoform X2 [Capra hircus]
NA	BGI_novel_G003130	634	39.57	10.13	-1.98221	1.98221	2.95e-05	Down	1.38e-05	NA	NA	NA	NA	K01520//dUTP pyrophosphatase [EC:3.6.1.23]	XP_014952539.1//PREDICTED: deoxyuridine 5'-triphosphate nucleotidohydrolase, mitochondrial isoform X1 [Ovis aries]
KNG1	101112781	2381	2	22	3.443	3.443	2.96e-05	Up	1.38e-05	KNG1	GO:0031012//extracellular matrix;GO:0070062//extracellular exosome;GO:0072562//blood microparticle;GO:0005623//cell	GO:0005102//receptor binding;GO:0004869//cysteine-type endopeptidase inhibitor activity	GO:0030195//negative regulation of blood coagulation;GO:0007596//blood coagulation;GO:0007162//negative regulation of cell adhesion;GO:0007204//positive regulation of cytosolic calcium ion concentration;GO:0042311//vasodilation;GO:0006954//inflammatory response	K03898//kininogen	XP_004003106.1//PREDICTED: kininogen-1 isoform X1 [Ovis aries];XP_004003107.1//PREDICTED: kininogen-1 isoform X2 [Ovis aries]
LOC101102057	101102057	984	43	94	1.11189	1.11189	2.98e-05	Up	1.39e-05	LOC101102057	GO:0016021//integral component of membrane	GO:0030246//carbohydrate binding	NA	K06563//CD209 antigen	XP_020754523.1//CD209 antigen isoform X1 [Odocoileus virginianus texanus]
NA	BGI_novel_G001692	11100	39.49	88.72	1.15134	1.15134	3.03e-05	Up	1.41e-05	NA	NA	NA	NA	K12852//116 kDa U5 small nuclear ribonucleoprotein component;K08111//glypican 5;K00308//N1-acetylpolyamine oxidase [EC:1.5.3.13]	XP_012770936.1//hypothetical protein, conserved [Babesia bigemina]
NA	BGI_novel_G001561	2510	2.09	22.2	3.39255	3.39255	3.05e-05	Up	1.43e-05	NA	NA	NA	NA	K04257//olfactory receptor;K01495//GTP cyclohydrolase IA [EC:3.5.4.16];K04004//complement factor H	XP_012035469.1//PREDICTED: endogenous retrovirus group K member 18 Pol protein-like [Ovis aries]
IVL	101123427	1622	1	19	4.23149	4.23149	3.18e-05	Up	1.49e-05	IVL	GO:0001533//cornified envelope	NA	GO:0030216//keratinocyte differentiation	K09228//KRAB domain-containing zinc finger protein;K14972//PAX-interacting protein 1;K04650//nuclear receptor co-repressor 1	XP_014947741.1//PREDICTED: involucrin isoform X2 [Ovis aries];XP_014947740.1//PREDICTED: involucrin isoform X1 [Ovis aries];XP_012025067.1//PREDICTED: involucrin isoform X3 [Ovis aries musimon]
GJB2	443345	797	1	19	4.23149	4.23149	3.18e-05	Up	1.49e-05	GJB2	GO:0005922//connexin complex;GO:0016021//integral component of membrane	GO:0005243//gap junction channel activity;GO:0042802//identical protein binding	GO:0016264//gap junction assembly;GO:0007605//sensory perception of sound;GO:0007154//cell communication;GO:0007267//cell-cell signaling	K07621//gap junction beta-2 protein	NP_001009780.1//gap junction beta-2 protein [Ovis aries]
ATP7A	101116379	4774	50	104	1.04015	1.04015	3.19e-05	Up	1.5e-05	ATP7A	GO:0016323//basolateral plasma membrane;GO:0030140//trans-Golgi network transport vesicle;GO:0005770//late endosome;GO:0016021//integral component of membrane;GO:0005802//trans-Golgi network;GO:0048471//perinuclear region of cytoplasm	GO:0000166//nucleotide binding;GO:0019829//cation-transporting ATPase activity;GO:0032767//copper-dependent protein binding;GO:1903136//cuprous ion binding	GO:0006878//cellular copper ion homeostasis;GO:0051353//positive regulation of oxidoreductase activity;GO:0006825//copper ion transport	K17686//Cu+-exporting ATPase [EC:3.6.3.54]	XP_004022257.1//PREDICTED: copper-transporting ATPase 1 isoform X1 [Ovis aries]
NA	BGI_novel_G002914	6160	6.47	32.56	2.31483	2.31483	3.29e-05	Up	1.54e-05	NA	NA	NA	NA	K04855//voltage-dependent calcium channel T type alpha-1H	XP_011999695.1//PREDICTED: voltage-dependent T-type calcium channel subunit alpha-1H-like isoform X3 [Ovis aries musimon]
LOC101120001	101120001	983	40.97	90.6	1.12851	1.12851	3.36e-05	Up	1.58e-05	LOC101120001	NA	NA	NA	K04002//complement component 4 binding protein, alpha	XP_004013629.1//PREDICTED: apolipoprotein R-like isoform X1 [Ovis aries]
LOC105608315	105608315	8024	99	48	-1.06083	1.06083	3.36e-05	Down	1.58e-05	LOC105608315	NA	NA	NA	K08816//vaccinia related kinase [EC:2.7.11.1];K00308//N1-acetylpolyamine oxidase [EC:1.5.3.13]	XP_012039034.1//PREDICTED: EF-hand calcium-binding domain-containing protein 1 isoform X1 [Ovis aries]
KIAA1549L	101102174	6831	22	61	1.45487	1.45487	3.38e-05	Up	1.59e-05	KIAA1549L	GO:0016021//integral component of membrane	NA	NA	K04959//inositol 1,4,5-triphosphate receptor type 2;K11293//protein HIRA/HIR1;K21125//mucin-5AC;K22016//mucin-3/17	XP_004016437.3//PREDICTED: UPF0606 protein KIAA1549L homolog isoform X1 [Ovis aries];XP_005690129.2//PREDICTED: UPF0606 protein KIAA1549L homolog isoform X1 [Capra hircus];XP_014962521.1//PREDICTED: UPF0606 protein KIAA1549L homolog isoform X3 [Ovis aries musimon];XP_011989625.2//PREDICTED: UPF0606 protein KIAA1549L homolog isoform X1 [Ovis aries musimon];XP_014956594.1//PREDICTED: UPF0606 protei…
NA	BGI_novel_G000787	697	26.78	4.12	-2.71688	2.71688	3.38e-05	Down	1.59e-05	NA	GO:0005622//intracellular	GO:0003676//nucleic acid binding	GO:0006355//regulation of transcription, DNA-templated	K09228//KRAB domain-containing zinc finger protein;K05691//catenin alpha	NP_001186599.1//KRAB domain containing protein isoform 1 [Ovis aries]
LOC101109105	101109105	3099	29.59	73.19	1.2901	1.2901	3.41e-05	Up	1.61e-05	LOC101109105	NA	NA	NA	K05673//ATP-binding cassette, subfamily C (CFTR/MRP), member 4	XP_012040247.1//PREDICTED: multidrug resistance-associated protein 4-like isoform X2 [Ovis aries];ELR63055.1//hypothetical protein M91_16321, partial [Bos mutus]
HACD4	101102210	1903	42	92	1.11481	1.11481	3.5e-05	Up	1.65e-05	HACD4	NA	NA	NA	K10703//very-long-chain (3R)-3-hydroxyacyl-CoA dehydratase [EC:4.2.1.134]	XP_014948275.1//PREDICTED: very-long-chain (3R)-3-hydroxyacyl-CoA dehydratase 4 isoform X1 [Ovis aries]
LOC105606114	105606114	992	47.19	99.55	1.0605	1.0605	3.57e-05	Up	1.68e-05	LOC105606114	NA	NA	NA	K06525//integrin beta 4	XP_017503257.1//PREDICTED: integrin beta-4-like [Manis javanica];XP_011963777.1//PREDICTED: integrin beta-4-like, partial [Ovis aries]
RTP5	105612011	1641	35.01	8	-2.14613	2.14613	3.57e-05	Down	1.68e-05	RTP5	GO:0016021//integral component of membrane	GO:0004930//G-protein coupled receptor activity	GO:0001580//detection of chemical stimulus involved in sensory perception of bitter taste	K08474//taste receptor type 2;K22020//mucin-19;K17086//transmembrane 9 superfamily member 2/4	XP_014947103.1//PREDICTED: LOW QUALITY PROTEIN: receptor-transporting protein 5 isoform X1 [Ovis aries];AAI42040.1//ANGPT2 protein [Bos taurus]
NA	BGI_novel_G000304	1634	35	8	-2.14572	2.14572	3.58e-05	Down	1.69e-05	NA	NA	NA	NA	K16628//collagen, type VII, alpha;K11849//ubiquitin carboxyl-terminal hydrolase 25 [EC:3.4.19.12]	EPY83705.1//CTAGE family, member 5-like protein [Camelus ferus]
LOC101121820	101121820	2065	30.23	74.03	1.27569	1.27569	3.61e-05	Up	1.7e-05	LOC101121820	NA	NA	NA	K07418//cytochrome P450 family 2 subfamily J [EC:1.14.14.1]	XP_004003601.1//PREDICTED: cytochrome P450 2J2-like isoform X1 [Ovis aries];XP_010857578.1//PREDICTED: cytochrome P450 2J2-like isoform X1 [Bison bison bison]
LOC105612442	105612442	3182	107	54	-1.00302	1.00302	3.84e-05	Down	1.82e-05	LOC105612442	NA	NA	NA	K14611//solute carrier family 23 (nucleobase transporter), member 1/2;K14740//metallothionein 3;K14211//elastin;K10838//xeroderma pigmentosum group C-complementing protein;K00308//N1-acetylpolyamine oxidase [EC:1.5.3.13]	XP_014961252.1//PREDICTED: uncharacterized protein LOC106992064 [Ovis aries musimon]
ASGR2	101115381	1515	13	45	1.77498	1.77498	3.97e-05	Up	1.88e-05	ASGR2	NA	NA	NA	K10064//asialoglycoprotein receptor 2	XP_012040998.1//PREDICTED: asialoglycoprotein receptor 2 isoform X1 [Ovis aries];XP_012041000.1//PREDICTED: asialoglycoprotein receptor 2 isoform X2 [Ovis aries]
TFCP2L1	101114420	8848	13	45	1.77498	1.77498	3.97e-05	Up	1.88e-05	TFCP2L1	GO:0016020//membrane;GO:0005634//nucleus;GO:0001650//fibrillar center;GO:0005739//mitochondrion	GO:0000977//RNA polymerase II regulatory region sequence-specific DNA binding;GO:0043565//sequence-specific DNA binding;GO:0003700//DNA binding transcription factor activity	GO:0000902//cell morphogenesis;GO:0000122//negative regulation of transcription from RNA polymerase II promoter;GO:0008340//determination of adult lifespan;GO:0007431//salivary gland development;GO:0006357//regulation of transcription from RNA polymerase II promoter;GO:0007028//cytoplasm organization;GO:0002070//epithelial cell maturation;GO:0045927//positive regulation of growth	K09275//transcription factor CP2 and related proteins	XP_011995762.1//PREDICTED: transcription factor CP2-like protein 1 isoform X3 [Ovis aries];XP_011995758.1//PREDICTED: transcription factor CP2-like protein 1 isoform X2 [Ovis aries];XP_007125288.1//PREDICTED: transcription factor CP2-like protein 1 [Physeter catodon];XP_004004811.1//PREDICTED: transcription factor CP2-like protein 1 isoform X5 [Ovis aries];XP_011995757.1//PREDICTED: transcription…
NA	BGI_novel_G002928	2126	17	0	-5.1039	5.1039	4.09e-05	Down	1.94e-05	NA	NA	NA	NA	K05643//ATP-binding cassette, subfamily A (ABC1), member 3	XP_014963896.1//PREDICTED: ATP-binding cassette sub-family A member 3 [Ovis aries musimon]
NA	BGI_novel_G002475	9337	55.93	19.9	-1.50729	1.50729	4.16e-05	Down	1.98e-05	NA	NA	NA	NA	K14211//elastin;K08834//myosin III [EC:2.7.11.1]	CDJ82682.1//RNA-directed DNA polymerase (reverse transcriptase) domain containing protein [Haemonchus contortus]
GFRA2	101119877	3182	45.19	96.08	1.0718	1.0718	4.22e-05	Up	2.01e-05	GFRA2	NA	NA	NA	K19895//GDNF family receptor alpha 1	XP_005983589.1//PREDICTED: GDNF family receptor alpha-2 isoform X1 [Pantholops hodgsonii];XP_014948604.1//PREDICTED: GDNF family receptor alpha-2 isoform X2 [Ovis aries];XP_012010322.1//PREDICTED: GDNF family receptor alpha-2 isoform X1 [Ovis aries musimon]
LOC101104423	101104423	2720	6	31	2.3528	2.3528	4.32e-05	Up	2.06e-05	LOC101104423	NA	NA	NA	K09228//KRAB domain-containing zinc finger protein	OXB53296.1//hypothetical protein ASZ78_011433 [Callipepla squamata]
NA	BGI_novel_G001728	541	0	17.1	5.07949	5.07949	4.34e-05	Up	2.07e-05	NA	NA	NA	NA	K05850//Ca2+ transporting ATPase, plasma membrane [EC:3.6.3.8]	XP_017915488.1//PREDICTED: plasma membrane calcium-transporting ATPase 4-like [Capra hircus]
LOC106990281	106990281	1387	32.54	76.99	1.22602	1.22602	4.45e-05	Up	2.13e-05	LOC106990281	NA	NA	NA	K04187//chemokine binding protein 2	XP_014964568.1//PREDICTED: atypical chemokine receptor 2-like [Ovis aries musimon]
LRG1	101111542	1654	30	73	1.2665	1.2665	4.54e-05	Up	2.17e-05	LRG1	NA	NA	NA	K13023//carboxypeptidase N regulatory subunit	XP_004008643.1//PREDICTED: leucine-rich alpha-2-glycoprotein [Ovis aries]
NA	BGI_novel_G003073	639	0	17	5.07103	5.07103	4.59e-05	Up	2.2e-05	NA	NA	NA	NA	K21100//beta-defensin 4	XP_019808811.1//PREDICTED: uncharacterized protein LOC109553285 [Bos indicus]
SLPI	641306	575	10	39	1.94704	1.94704	4.65e-05	Up	2.23e-05	SLPI	GO:0005615//extracellular space	GO:0004867//serine-type endopeptidase inhibitor activity	GO:0006955//immune response;GO:0032496//response to lipopolysaccharide;GO:0045087//innate immune response;GO:0019731//antibacterial humoral response	K03910//alpha-2-macroglobulin	XP_005688647.2//PREDICTED: antileukoproteinase [Capra hircus];NP_001030302.1//antileukoproteinase precursor [Ovis aries]
TACSTD2	101103277	2011	9	37	2.02309	2.02309	4.75e-05	Up	2.28e-05	TACSTD2	GO:0070062//extracellular exosome;GO:0005634//nucleus;GO:0005615//extracellular space;GO:0005887//integral component of plasma membrane;GO:0016328//lateral plasma membrane;GO:0009925//basal plasma membrane	NA	GO:0090191//negative regulation of branching involved in ureteric bud morphogenesis;GO:1900025//negative regulation of substrate adhesion-dependent cell spreading;GO:0050678//regulation of epithelial cell proliferation;GO:0010633//negative regulation of epithelial cell migration;GO:0098609//cell-cell adhesion;GO:0060675//ureteric bud morphogenesis;GO:0051497//negative regulation of stress fiber a…	K17288//tumor-associated calcium signal transducer 2	XP_004023605.2//PREDICTED: tumor-associated calcium signal transducer 2 [Ovis aries]
NA	BGI_novel_G002525	6655	42	91	1.09904	1.09904	4.76e-05	Up	2.28e-05	NA	NA	NA	NA	K01106//inositol-1,4,5-trisphosphate 5-phosphatase [EC:3.1.3.56];K14211//elastin;K00308//N1-acetylpolyamine oxidase [EC:1.5.3.13]	XP_014959394.1//PREDICTED: elastin isoform X1 [Ovis aries]
NA	BGI_novel_G002435	4946	6.31	31.41	2.29908	2.29908	4.91e-05	Up	2.36e-05	NA	NA	NA	NA	K02975//small subunit ribosomal protein S25e	XP_012363578.1//PREDICTED: LOW QUALITY PROTEIN: 40S ribosomal protein S25-like [Nomascus leucogenys]
NA	BGI_novel_G001997	22488	16.52	0	-5.06258	5.06258	5.38e-05	Down	2.59e-05	NA	GO:0016021//integral component of membrane	GO:0004930//G-protein coupled receptor activity	GO:0001580//detection of chemical stimulus involved in sensory perception of bitter taste	K08474//taste receptor type 2	NP_001040099.1//bitter taste receptor Bota-T2R65A [Bos taurus]
LOC106991203	106991203	1228	66.39	26.89	-1.32033	1.32033	5.38e-05	Down	2.59e-05	LOC106991203	NA	NA	NA	K09228//KRAB domain-containing zinc finger protein;K08063//regulatory factor X-associated protein;K06634//cyclin H;K01831//prostacyclin synthase [EC:5.3.99.4];K18710//histone RNA hairpin-binding protein;K07756//inositol-hexakisphosphate 5-kinase [EC:2.7.4.21];K03178//ubiquitin-activating enzyme E1 [EC:6.2.1.45]	XP_014952229.1//PREDICTED: LOW QUALITY PROTEIN: uncharacterized protein LOC105615805 isoform X1 [Ovis aries];XP_012040600.2//PREDICTED: LOW QUALITY PROTEIN: uncharacterized protein LOC105616289 [Ovis aries]
DEPDC4	101121339	8054	85.03	39.34	-1.12841	1.12841	5.39e-05	Down	2.6e-05	DEPDC4	NA	NA	NA	K08474//taste receptor type 2;K08111//glypican 5	XP_014944323.1//PREDICTED: LOW QUALITY PROTEIN: DEP domain-containing protein 4 isoform X2 [Ovis aries musimon]
CRYBB3	780513	718	14	46	1.69977	1.69977	5.59e-05	Up	2.71e-05	CRYBB3	NA	GO:0005212//structural constituent of eye lens	GO:0007601//visual perception	K22022//mucin-21;K13596//activin receptor type-2B [EC:2.7.11.30]	NP_776952.1//beta-crystallin B3 [Bos taurus];XP_007181004.1//PREDICTED: beta-crystallin B3 isoform X1 [Balaenoptera acutorostrata scammoni];NP_001072127.1//beta-crystallin B3 [Ovis aries]
NA	BGI_novel_G000940	1285	36	9	-2.01644	2.01644	5.69e-05	Down	2.75e-05	NA	GO:0005829//cytosol	GO:0005525//GTP binding	NA	NA	XP_012027991.1//PREDICTED: LOW QUALITY PROTEIN: GTPase IMAP family member 6-like [Ovis aries musimon]
NA	BGI_novel_G001257	1050	0	16.61	5.03754	5.03754	5.72e-05	Up	2.77e-05	NA	NA	NA	NA	K10784//T cell receptor alpha chain V region	AAA63519.1//This CDS feature is included to show the translation of the corresponding C_region. Presently translation qualifiers on C_region features are illegal, partial [Ovis aries]
TM4SF19	101121225	2671	34	8	-2.1039	2.1039	5.81e-05	Down	2.82e-05	TM4SF19	NA	NA	NA	K00681//gamma-glutamyltranspeptidase / glutathione hydrolase [EC:2.3.2.2 3.4.19.13];K11968//ariadne-1 [EC:2.3.2.27]	XP_007171729.1//PREDICTED: transmembrane 4 L6 family member 19 [Balaenoptera acutorostrata scammoni]
PLAG1	101115630	4713	11.99	42.24	1.80034	1.80034	5.85e-05	Up	2.84e-05	PLAG1	GO:0005634//nucleus;GO:0016607//nuclear speck	GO:0000981//RNA polymerase II transcription factor activity, sequence-specific DNA binding;GO:0000978//RNA polymerase II proximal promoter sequence-specific DNA binding;GO:0001077//transcriptional activator activity, RNA polymerase II proximal promoter sequence-specific DNA binding;GO:0003676//nucleic acid binding	GO:0060252//positive regulation of glial cell proliferation;GO:0060736//prostate gland growth;GO:0010629//negative regulation of gene expression;GO:0006351//transcription, DNA-templated;GO:0035264//multicellular organism growth;GO:0022612//gland morphogenesis;GO:0006915//apoptotic process	K19484//zinc finger protein PLAG1	XP_004011735.1//PREDICTED: zinc finger protein PLAG1 isoform X1 [Ovis aries]
PLA2G2D	101106916	5447	4	25.88	2.67733	2.67733	5.86e-05	Up	2.84e-05	PLA2G2D	GO:0005576//extracellular region	GO:0102567//phospholipase A2 activity (consuming 1,2-dipalmitoylphosphatidylcholine);GO:0005509//calcium ion binding;GO:0102568//phospholipase A2 activity consuming 1,2-dioleoylphosphatidylethanolamine);GO:0004623//phospholipase A2 activity	GO:0016042//lipid catabolic process;GO:0050482//arachidonic acid secretion;GO:0006644//phospholipid metabolic process	K01047//secretory phospholipase A2 [EC:3.1.1.4]	XP_019837928.1//PREDICTED: group IID secretory phospholipase A2-like isoform X1 [Bos indicus];XP_004005211.1//PREDICTED: group IID secretory phospholipase A2 isoform X1 [Ovis aries];ELR49434.1//Group IID secretory phospholipase A2, partial [Bos mutus];XP_017910437.1//PREDICTED: group IID secretory phospholipase A2 isoform X1 [Capra hircus];XP_012008715.1//PREDICTED: group IID secretory phospholip…
FA2H	101116673	2088	13	44	1.74256	1.74256	6.08e-05	Up	2.96e-05	FA2H	GO:0005783//endoplasmic reticulum;GO:0016021//integral component of membrane;GO:0005789//endoplasmic reticulum membrane	GO:0005506//iron ion binding;GO:0080132//fatty acid alpha-hydroxylase activity	GO:0042634//regulation of hair cycle;GO:0042127//regulation of cell proliferation;GO:0032286//central nervous system myelin maintenance;GO:0030258//lipid modification;GO:0032287//peripheral nervous system myelin maintenance;GO:0006631//fatty acid metabolic process;GO:0001949//sebaceous gland cell differentiation;GO:0006633//fatty acid biosynthetic process	K19703//4-hydroxysphinganine ceramide fatty acyl 2-hydroxylase [EC:1.14.18.6]	NP_001179384.1//fatty acid 2-hydroxylase [Bos taurus];XP_005218405.1//PREDICTED: fatty acid 2-hydroxylase isoform X1 [Bos taurus]
CRHR1	443025	1248	23	3	-2.95504	2.95504	6.14e-05	Down	2.99e-05	CRHR1	GO:0005768//endosome;GO:0031226//intrinsic component of plasma membrane;GO:0016021//integral component of membrane;GO:0005886//plasma membrane	GO:0015056//corticotrophin-releasing factor receptor activity;GO:0004930//G-protein coupled receptor activity	GO:0071376//cellular response to corticotropin-releasing hormone stimulus;GO:2000852//regulation of corticosterone secretion;GO:0051458//corticotropin secretion;GO:0007166//cell surface receptor signaling pathway	K04578//corticotropin releasing hormone receptor 1	XP_019293068.1//PREDICTED: corticotropin-releasing factor receptor 1 isoform X4 [Panthera pardus];XP_017920767.1//PREDICTED: corticotropin-releasing factor receptor 1 [Capra hircus];NP_001009727.1//corticotropin-releasing factor receptor 1 precursor [Ovis aries]
LOC101107261	101107261	914	2	20.71	3.35582	3.35582	6.19e-05	Up	3.01e-05	LOC101107261	GO:0005576//extracellular region	GO:0004252//serine-type endopeptidase activity	NA	K01329//chymase [EC:3.4.21.39]	XP_014960724.1//PREDICTED: mast cell protease 2-like isoform X1 [Ovis aries]
LOC101119804	101119804	639	36.53	9.38	-1.97786	1.97786	6.23e-05	Down	3.03e-05	LOC101119804	NA	NA	NA	K16342//cytosolic phospholipase A2 [EC:3.1.1.4];K13912//deleted in malignant brain tumors 1 protein	XP_004023103.3//PREDICTED: SH3 domain-binding glutamic acid-rich-like protein 3, partial [Ovis aries];XP_003949379.2//PREDICTED: LOW QUALITY PROTEIN: SH3 domain-binding glutamic acid-rich-like protein 3 [Pan troglodytes]
CYP2A6	100568289	2060	20	56	1.46899	1.46899	6.38e-05	Up	3.11e-05	CYP2A6	GO:0016021//integral component of membrane	GO:0020037//heme binding;GO:0005506//iron ion binding;GO:0016712//oxidoreductase activity, acting on paired donors, with incorporation or reduction of molecular oxygen, reduced flavin or flavoprotein as one donor, and incorporation of one atom of oxygen	NA	K07411//cytochrome P450 family 2 subfamily A [EC:1.14.14.1];K17685//cytochrome P450 family 2 subfamily A polypeptide 13 [EC:1.14.14.1]	XP_008583000.1//PREDICTED: cytochrome P450 2A13 [Galeopterus variegatus];XP_004015316.1//PREDICTED: cytochrome P450 2A13 [Ovis aries];XP_010612744.1//PREDICTED: cytochrome P450 2A13 [Fukomys damarensis]
LOC101108321	101108321	5074	37.26	83	1.13905	1.13905	6.43e-05	Up	3.14e-05	LOC101108321	NA	NA	NA	K05673//ATP-binding cassette, subfamily C (CFTR/MRP), member 4	XP_014953486.1//PREDICTED: multidrug resistance-associated protein 4-like isoform X1 [Ovis aries];XP_005954607.1//PREDICTED: multidrug resistance-associated protein 4-like [Pantholops hodgsonii]
NA	BGI_novel_G003284	4213	24.86	3.81	-2.7224	2.7224	6.45e-05	Down	3.15e-05	NA	NA	NA	NA	K00276//primary-amine oxidase [EC:1.4.3.21]	XP_014965024.1//PREDICTED: LOW QUALITY PROTEIN: primary amine oxidase, liver isozyme-like isoform X2 [Ovis aries musimon]
LYPD3	101107889	1688	2.02	20.58	3.33238	3.33238	6.87e-05	Up	3.36e-05	LYPD3	GO:0005615//extracellular space	NA	NA	NA	XP_004015350.1//PREDICTED: ly6/PLAUR domain-containing protein 3 [Ovis aries]
NA	BGI_novel_G000367	4068	16	0	-5.01644	5.01644	7.22e-05	Down	3.55e-05	NA	NA	NA	NA	K09228//KRAB domain-containing zinc finger protein	XP_011816165.1//PREDICTED: LOW QUALITY PROTEIN: zinc finger protein 33A-like [Colobus angolensis palliatus]
LOC105616503	105616503	2907	16	0	-5.01644	5.01644	7.22e-05	Down	3.55e-05	LOC105616503	NA	NA	NA	NA	NA
PRLH	443466	477	16	0	-5.01644	5.01644	7.22e-05	Down	3.55e-05	PRLH	GO:0005576//extracellular region	GO:0005179//hormone activity	NA	K05269//Prolactin-releasing peptide	XP_014947094.1//PREDICTED: prolactin-releasing peptide isoform X1 [Ovis aries]
MESP2	101102093	6805	23.98	62	1.354	1.354	7.65e-05	Up	3.77e-05	MESP2	NA	NA	NA	K09076//mesoderm posterior	XP_014957268.1//PREDICTED: LOW QUALITY PROTEIN: mesoderm posterior protein 2 isoform X1 [Ovis aries]
NA	BGI_novel_G003578	1850	27.98	68.32	1.27148	1.27148	7.66e-05	Up	3.78e-05	NA	NA	NA	NA	K09142//uncharacterized protein	XP_019825120.1//PREDICTED: putative methyltransferase C9orf114 homolog [Bos indicus]
NA	BGI_novel_G002830	4768	24.81	3.94	-2.67109	2.67109	7.79e-05	Down	3.85e-05	NA	NA	NA	NA	K09228//KRAB domain-containing zinc finger protein;K08111//glypican 5;K05691//catenin alpha	CAA10770.1//reverse transcriptase-like [Bos taurus]
NA	BGI_novel_G000961	8363	0	16.05	4.98807	4.98807	7.84e-05	Up	3.87e-05	NA	NA	NA	NA	K09228//KRAB domain-containing zinc finger protein;K05691//catenin alpha	XP_012770936.1//hypothetical protein, conserved [Babesia bigemina]
NA	BGI_novel_G000009	1224	38.02	83.48	1.11824	1.11824	7.88e-05	Up	3.89e-05	NA	GO:0016021//integral component of membrane;GO:0005739//mitochondrion	GO:0004129//cytochrome-c oxidase activity	GO:0019646//aerobic electron transport chain	K02262//cytochrome c oxidase subunit 3	AKC99374.1//cytochrome c oxidase subunit III (mitochondrion) [Ovis aries]
LOC101119842	101119842	1209	0	16	4.98356	4.98356	8.07e-05	Up	3.99e-05	LOC101119842	NA	GO:0008146//sulfotransferase activity	NA	K11822//bile-salt sulfotransferase [EC:2.8.2.14]	XP_004015390.1//PREDICTED: bile salt sulfotransferase-like isoform X1 [Ovis aries]
LOC101105863	101105863	1087	0	15.98	4.98176	4.98176	8.16e-05	Up	4.04e-05	LOC101105863	GO:0016021//integral component of membrane	GO:0016705//oxidoreductase activity, acting on paired donors, with incorporation or reduction of molecular oxygen;GO:0020037//heme binding;GO:0005506//iron ion binding;GO:0004497//monooxygenase activity	NA	K07425//alkane 1-monooxygenase [EC:1.14.15.3];K17687//alkane 1-monooxygenase [EC:1.14.15.3]	XP_012028152.1//PREDICTED: cytochrome P450 4A24-like isoform X2 [Ovis aries musimon];XP_014947443.1//PREDICTED: taurochenodeoxycholic 6 alpha-hydroxylase-like isoform X2 [Ovis aries];XP_006052572.1//PREDICTED: cytochrome P450 4A11-like isoform X2 [Bubalus bubalis];NP_001071376.1//cytochrome P450, family 4, subfamily A, polypeptide 11 [Bos taurus]
NA	BGI_novel_G000706	1452	45.76	94.31	1.02689	1.02689	9.08e-05	Up	4.51e-05	NA	NA	NA	NA	K16349//natural cytotoxicity triggering receptor 3 ligand 1;K10838//xeroderma pigmentosum group C-complementing protein;K00308//N1-acetylpolyamine oxidase [EC:1.5.3.13]	XP_014957662.1//PREDICTED: LOW QUALITY PROTEIN: DNA repair protein complementing XP-C cells isoform X1 [Ovis aries]
NA	BGI_novel_G001939	31259	0	15.79	4.9645	4.9645	9.1e-05	Up	4.53e-05	NA	NA	NA	NA	K17086//transmembrane 9 superfamily member 2/4	XP_010819747.1//PREDICTED: transmembrane 9 superfamily member 2-like isoform X2 [Bos taurus]
LOC105606646	105606646	11694	76.96	35	-1.15319	1.15319	9.35e-05	Down	4.66e-05	LOC105606646	NA	NA	NA	K00308//N1-acetylpolyamine oxidase [EC:1.5.3.13]	ELR59748.1//hypothetical protein M91_15431, partial [Bos mutus]
LOC101112555	101112555	2242	2	19.97	3.30333	3.30333	9.42e-05	Up	4.7e-05	LOC101112555	NA	NA	NA	K07605//type II keratin, basic	OWK16812.1//KRT75 [Cervus elaphus hippelaphus];XP_012029611.1//PREDICTED: LOW QUALITY PROTEIN: keratin, type II cytoskeletal 75 isoform X1 [Ovis aries];XP_008530335.1//PREDICTED: keratin, type II cytoskeletal 75-like isoform X1 [Equus przewalskii];XP_012004038.1//PREDICTED: keratin, type II cytoskeletal 75 isoform X2 [Ovis aries musimon]
NA	BGI_novel_G001236	1019	0	15.7	4.95626	4.95626	9.57e-05	Up	4.78e-05	NA	NA	NA	NA	K10784//T cell receptor alpha chain V region	AAA63519.1//This CDS feature is included to show the translation of the corresponding C_region. Presently translation qualifiers on C_region features are illegal, partial [Ovis aries]
CHAC1	101114872	1475	43	90	1.04915	1.04915	9.98e-05	Up	5e-05	CHAC1	NA	NA	NA	K07232//cation transport protein ChaC	ELR50360.1//Cation transport regulator-like protein 1, partial [Bos mutus]
B3GALT1	101122666	5806	27	66	1.27307	1.27307	0.000100486	Up	5.03e-05	B3GALT1	GO:0016021//integral component of membrane;GO:0000139//Golgi membrane	GO:0008499//UDP-galactose:beta-N-acetylglucosamine beta-1,3-galactosyltransferase activity;GO:0047275//glucosaminylgalactosylglucosylceramide beta-galactosyltransferase activity;GO:0008378//galactosyltransferase activity	GO:0006486//protein glycosylation;GO:0030259//lipid glycosylation;GO:0009312//oligosaccharide biosynthetic process;GO:0006682//galactosylceramide biosynthetic process	K07819//beta-1,3-galactosyltransferase 1 [EC:2.4.1.86]	XP_006732944.1//PREDICTED: beta-1,3-galactosyltransferase 1 [Leptonychotes weddellii]
NA	BGI_novel_G003530	714	1	16.99	4.07018	4.07018	0.000101934	Up	5.12e-05	NA	NA	NA	NA	K05673//ATP-binding cassette, subfamily C (CFTR/MRP), member 4	XP_012028347.1//PREDICTED: multidrug resistance-associated protein 4-like isoform X2 [Ovis aries musimon]
NA	BGI_novel_G001254	1045	0	15.54	4.94148	4.94148	0.000104698	Up	5.26e-05	NA	NA	NA	NA	K10784//T cell receptor alpha chain V region	AAA63519.1//This CDS feature is included to show the translation of the corresponding C_region. Presently translation qualifiers on C_region features are illegal, partial [Ovis aries]
SEC14L5	101104292	5709	37	81	1.11396	1.11396	0.000106403	Up	5.35e-05	SEC14L5	NA	NA	NA	K16628//collagen, type VII, alpha;K17981//mitochondrial fission process protein 1;K16349//natural cytotoxicity triggering receptor 3 ligand 1;K19720//collagen, type III, alpha;K10838//xeroderma pigmentosum group C-complementing protein	XP_014959556.1//PREDICTED: LOW QUALITY PROTEIN: SEC14-like protein 5 isoform X1 [Ovis aries]
LOC105613550	105613550	1563	35.46	78.69	1.13355	1.13355	0.000107131	Up	5.39e-05	LOC105613550	GO:0005737//cytoplasm	GO:0003746//translation elongation factor activity;GO:0005525//GTP binding;GO:0003924//GTPase activity	NA	K03231//elongation factor 1-alpha	XP_012040812.1//PREDICTED: elongation factor 1-alpha 1-like isoform X1 [Ovis aries]
LOC101102105	101102105	904	5	27	2.41652	2.41652	0.000107439	Up	5.41e-05	LOC101102105	GO:0070062//extracellular exosome;GO:0005794//Golgi apparatus;GO:0001533//cornified envelope;GO:0005737//cytoplasm;GO:0048471//perinuclear region of cytoplasm	GO:0005198//structural molecule activity	GO:0018149//peptide cross-linking;GO:0030216//keratinocyte differentiation	K19926//zona pellucida sperm-binding protein 1	XP_012025065.1//PREDICTED: cornifin alpha [Ovis aries musimon];XP_004002567.1//PREDICTED: cornifin-A [Ovis aries]
ZNF469	101106028	12682	5	27	2.41652	2.41652	0.000107439	Up	5.41e-05	ZNF469	NA	NA	NA	K06237//collagen, type IV, alpha	XP_014955640.1//PREDICTED: LOW QUALITY PROTEIN: zinc finger protein 469 isoform X1 [Ovis aries]
LOC101118963	101118963	1122	16.81	1.05	-4.01729	4.01729	0.000108027	Down	5.44e-05	LOC101118963	NA	NA	NA	K09228//KRAB domain-containing zinc finger protein	XP_012509047.1//PREDICTED: LOW QUALITY PROTEIN: zinc finger protein 134-like [Propithecus coquereli]
NA	BGI_novel_G001507	10798	93.16	46.68	-1.01334	1.01334	0.000109176	Down	5.5e-05	NA	NA	NA	NA	K09228//KRAB domain-containing zinc finger protein;K08474//taste receptor type 2;K05691//catenin alpha	XP_012770481.1//hypothetical protein, conserved [Babesia bigemina]
IQCD	101113102	1928	10	37	1.87109	1.87109	0.000114288	Up	5.77e-05	IQCD	NA	NA	NA	K21125//mucin-5AC;K17498//transcription factor SPN1	XP_004017444.2//PREDICTED: LOW QUALITY PROTEIN: IQ domain-containing protein D [Ovis aries]
SPHAR	101123439	7280	15.12	0	-4.93482	4.93482	0.000119653	Down	6.05e-05	SPHAR	NA	NA	NA	K14611//solute carrier family 23 (nucleobase transporter), member 1/2;K16349//natural cytotoxicity triggering receptor 3 ligand 1;K00308//N1-acetylpolyamine oxidase [EC:1.5.3.13]	XP_004021631.1//PREDICTED: LOW QUALITY PROTEIN: protein SPHAR [Ovis aries]
NA	BGI_novel_G002621	3475	15.11	0	-4.93387	4.93387	0.000120341	Down	6.09e-05	NA	NA	NA	NA	K08111//glypican 5;K12008//tripartite motif-containing protein 26	XP_012770936.1//hypothetical protein, conserved [Babesia bigemina]
LOC101116141	101116141	3485	8	33	2.02796	2.02796	0.000121651	Up	6.16e-05	LOC101116141	NA	NA	NA	K06254//agrin	XP_012034112.1//PREDICTED: serine protease inhibitor Kazal-type 5 isoform X4 [Ovis aries];XP_012034110.1//PREDICTED: serine protease inhibitor Kazal-type 5 isoform X2 [Ovis aries];XP_012034111.1//PREDICTED: serine protease inhibitor Kazal-type 5 isoform X3 [Ovis aries];XP_005683182.2//PREDICTED: serine protease inhibitor Kazal-type 5 isoform X5 [Capra hircus];XP_012034109.1//PREDICTED: serine pro…
DSG3	101115247	7856	3	22	2.85803	2.85803	0.000128628	Up	6.53e-05	DSG3	GO:0070062//extracellular exosome;GO:0016021//integral component of membrane;GO:0005886//plasma membrane	GO:0005509//calcium ion binding	GO:0007156//homophilic cell adhesion via plasma membrane adhesion molecules	K07598//desmoglein 3	XP_004020501.1//PREDICTED: desmoglein-3 isoform X1 [Ovis aries];XP_011958821.1//PREDICTED: desmoglein-3 isoform X2 [Ovis aries]
NA	BGI_novel_G000108	8561	14.99	0	-4.92236	4.92236	0.000128991	Down	6.55e-05	NA	NA	NA	NA	K00308//N1-acetylpolyamine oxidase [EC:1.5.3.13]	ABR01162.1//endonuclease/reverse transcriptase [Sus scrofa]
LOC106991064	106991064	2464	50.09	18.13	-1.48258	1.48258	0.000130486	Down	6.63e-05	LOC106991064	NA	NA	NA	K16865//programmed cell death protein 4	XP_017910483.1//PREDICTED: coiled-coil domain-containing protein 142 isoform X1 [Capra hircus]
LOC105615848	105615848	4864	16.36	48.01	1.53673	1.53673	0.000131353	Up	6.68e-05	LOC105615848	NA	NA	NA	K09228//KRAB domain-containing zinc finger protein;K05691//catenin alpha	CAA10770.1//reverse transcriptase-like [Bos taurus]
NA	BGI_novel_G002964	14075	58.89	23.72	-1.32836	1.32836	0.000135087	Down	6.88e-05	NA	NA	NA	NA	K11276//nucleophosmin 1	XP_019362081.1//PREDICTED: nucleophosmin [Gavialis gangeticus]
SLC30A2	101117314	4661	30.31	70.21	1.19545	1.19545	0.000135415	Up	6.9e-05	SLC30A2	GO:0005765//lysosomal membrane;GO:0005770//late endosome;GO:0016021//integral component of membrane	GO:0008324//cation transmembrane transporter activity	GO:0061090//positive regulation of sequestering of zinc ion	K14689//solute carrier family 30 (zinc transporter), member 2	XP_012007026.1//PREDICTED: zinc transporter 2 isoform X1, partial [Ovis aries]
CAPN8	101103336	9326	43	14	-1.63535	1.63535	0.000140419	Down	7.18e-05	CAPN8	NA	NA	NA	K08577//calpain-8 [EC:3.4.22.-]	XP_004014037.1//PREDICTED: calpain-8 isoform X1 [Ovis aries]
NA	BGI_novel_G002360	6015	14.84	0	-4.90786	4.90786	0.000140481	Down	7.18e-05	NA	NA	NA	NA	K08111//glypican 5	CAA10770.1//reverse transcriptase-like [Bos taurus]
LOC101117129	101117129	2467	0	15	4.89045	4.89045	0.000142452	Up	7.29e-05	LOC101117129	NA	NA	NA	K14736//transferrin	XP_012026077.1//PREDICTED: inhibitor of carbonic anhydrase-like isoform X4 [Ovis aries musimon];XP_012026076.1//PREDICTED: inhibitor of carbonic anhydrase-like isoform X3 [Ovis aries musimon]
LOC105606936	105606936	16756	0	15	4.89045	4.89045	0.000142452	Up	7.29e-05	LOC105606936	NA	NA	NA	K08474//taste receptor type 2	ELR55573.1//hypothetical protein M91_15722 [Bos mutus]
LOC105604113	105604113	1836	26	5	-2.39495	2.39495	0.000144078	Down	7.38e-05	LOC105604113	NA	NA	NA	K14740//metallothionein 3;K16349//natural cytotoxicity triggering receptor 3 ligand 1;K00308//N1-acetylpolyamine oxidase [EC:1.5.3.13]	ELR59748.1//hypothetical protein M91_15431, partial [Bos mutus]
CIB4	100303602	1166	37	80	1.09604	1.09604	0.000144788	Up	7.42e-05	CIB4	NA	GO:0000287//magnesium ion binding;GO:0005509//calcium ion binding	GO:0007229//integrin-mediated signaling pathway	K17259//calcium and integrin-binding protein 1;K19949//otoferlin	XP_020769523.1//calcium and integrin-binding family member 4 isoform X1 [Odocoileus virginianus texanus];NP_001069923.2//calcium and integrin-binding family member 4 [Bos taurus];XP_016819578.1//PREDICTED: calcium and integrin-binding family member 4 isoform X4 [Cricetulus griseus]
HDHD3	101106823	1585	24.23	4.2	-2.54477	2.54477	0.000145315	Down	7.45e-05	HDHD3	GO:0005739//mitochondrion	GO:0016787//hydrolase activity	GO:0008152//metabolic process	K01698//porphobilinogen synthase [EC:4.2.1.24]	XP_004004043.1//PREDICTED: haloacid dehalogenase-like hydrolase domain-containing protein 3 [Ovis aries]
S100A8	101104026	517	2	19	3.23149	3.23149	0.00016298	Up	8.41e-05	S100A8	NA	NA	NA	K21127//protein S100-A8	XP_019286764.1//PREDICTED: protein S100-A8 [Panthera pardus]
ATP1A3	101103751	3465	2	19	3.23149	3.23149	0.00016298	Up	8.41e-05	ATP1A3	GO:0016021//integral component of membrane	GO:0005391//sodium:potassium-exchanging ATPase activity;GO:0046872//metal ion binding;GO:0005524//ATP binding	NA	K01539//sodium/potassium-transporting ATPase subunit alpha [EC:3.6.3.9]	NP_001080440.1//Na+/K+ -ATPase alpha 3 subunit [Xenopus laevis]
NA	BGI_novel_G001890	5930	46	16	-1.54	1.54	0.000163584	Down	8.44e-05	NA	NA	NA	NA	NA	XP_011978282.1//PREDICTED: protein FAM47E isoform X3 [Ovis aries musimon]
LOC101121996	101121996	1338	7.12	30.61	2.08762	2.08762	0.000163584	Up	8.44e-05	LOC101121996	NA	GO:0016747//transferase activity, transferring acyl groups other than amino-acyl groups	NA	K14456//2-acylglycerol O-acyltransferase 3 [EC:2.3.1.20 2.3.1.22]	XP_020731853.1//2-acylglycerol O-acyltransferase 3-like [Odocoileus virginianus texanus];XP_017895890.1//PREDICTED: LOW QUALITY PROTEIN: 2-acylglycerol O-acyltransferase 3-like [Capra hircus];XP_015324891.1//PREDICTED: 2-acylglycerol O-acyltransferase 3 isoform X2 [Bos taurus];AIC32620.1//MOGAT3-like protein variant [Ovis aries]
GLIPR1	101121758	1598	35.29	77.08	1.11066	1.11066	0.000163597	Up	8.45e-05	GLIPR1	NA	NA	NA	K20412//peptidase inhibitor 16;K19919//cysteine-rich secretory protein	XP_004006249.1//PREDICTED: glioma pathogenesis-related protein 1 isoform X1 [Ovis aries]
STYK1	101115612	4951	71.27	32.34	-1.15641	1.15641	0.000166134	Down	8.59e-05	STYK1	GO:0016021//integral component of membrane;GO:0005886//plasma membrane	GO:0005524//ATP binding;GO:0004672//protein kinase activity	NA	K17510//tyrosine-protein kinase STYK1 [EC:2.7.10.2]	XP_004006911.1//PREDICTED: tyrosine-protein kinase STYK1 isoform X2 [Ovis aries];XP_017903968.1//PREDICTED: tyrosine-protein kinase STYK1 isoform X1 [Capra hircus];XP_012030743.1//PREDICTED: tyrosine-protein kinase STYK1 isoform X1 [Ovis aries];XP_012025574.1//PREDICTED: tyrosine-protein kinase STYK1 isoform X1 [Ovis aries musimon]
LOC101110133	101110133	994	2.61	20.52	2.95847	2.95847	0.000169177	Up	8.76e-05	LOC101110133	GO:0016021//integral component of membrane	GO:0005524//ATP binding;GO:0042626//ATPase activity, coupled to transmembrane movement of substances	NA	K05658//ATP-binding cassette, subfamily B (MDR/TAP), member 1 [EC:3.6.3.44]	XP_011963562.2//PREDICTED: LOW QUALITY PROTEIN: multidrug resistance protein 1-like, partial [Ovis aries]
TLR9	494547	3199	28	66	1.2206	1.2206	0.000169258	Up	8.76e-05	TLR9	GO:0005768//endosome;GO:0005783//endoplasmic reticulum;GO:0016021//integral component of membrane;GO:0032009//early phagosome;GO:0005764//lysosome;GO:0005789//endoplasmic reticulum membrane	GO:0035197//siRNA binding;GO:0004888//transmembrane signaling receptor activity;GO:0042803//protein homodimerization activity;GO:0045322//unmethylated CpG binding;GO:0008329//signaling pattern recognition receptor activity	GO:0034163//regulation of toll-like receptor 9 signaling pathway;GO:0050729//positive regulation of inflammatory response;GO:0002237//response to molecule of bacterial origin;GO:0002639//positive regulation of immunoglobulin production;GO:0030890//positive regulation of B cell proliferation;GO:0050707//regulation of cytokine secretion;GO:0034162//toll-like receptor 9 signaling pathway;GO:0034165/…	K10161//toll-like receptor 9	NP_001011555.1//toll-like receptor 9 precursor [Ovis aries]
NA	BGI_novel_G003182	645	6.61	29.45	2.13911	2.13911	0.000173358	Up	8.99e-05	NA	NA	NA	NA	K07980//killer cell immunoglobulin-like receptor 3DL	XP_012028353.1//PREDICTED: putative killer cell immunoglobulin-like receptor like protein KIR3DP1 isoform X4 [Ovis aries musimon]
LCN6	101106762	1019	60	25	-1.27947	1.27947	0.000182471	Down	9.51e-05	LCN6	NA	NA	NA	K03006//DNA-directed RNA polymerase II subunit RPB1 [EC:2.7.7.6];K03129//transcription initiation factor TFIID subunit 4;K06236//collagen, type I, alpha;K19720//collagen, type III, alpha	XP_017540674.1//PREDICTED: collagen alpha-1(I) chain isoform X1 [Pygocentrus nattereri];XP_014949290.1//PREDICTED: epididymal-specific lipocalin-6 isoform X1 [Ovis aries]
NA	BGI_novel_G003383	807	0	14.53	4.84453	4.84453	0.000185678	Up	9.69e-05	NA	NA	NA	NA	K06856//immunoglobulin heavy chain	ANN46376.1//membrane-bound immunoglobulin gamma1 heavy chain constant region, partial [Bos taurus]
NA	BGI_novel_G000063	2726	59.69	24.88	-1.27894	1.27894	0.000190927	Down	9.97e-05	NA	NA	NA	NA	K05175//gamma-aminobutyric acid receptor subunit alpha;K07756//inositol-hexakisphosphate 5-kinase [EC:2.7.4.21];K22020//mucin-19;K04726//BH3 interacting domain death agonist	XP_011987061.2//PREDICTED: LOW QUALITY PROTEIN: uncharacterized protein LOC105608895, partial [Ovis aries]
LOC106991627	106991627	5128	37	11	-1.76646	1.76646	0.000192886	Down	0.00010074	LOC106991627	NA	NA	NA	K04358//fibroblast growth factor;K05853//Ca2+ transporting ATPase, sarcoplasmic/endoplasmic reticulum [EC:3.6.3.8];K14211//elastin	XP_014956304.1//PREDICTED: translation initiation factor IF-2-like [Ovis aries]
SNTG2	101112707	4763	7	30	2.0831	2.0831	0.000194445	Up	0.000101625	SNTG2	NA	NA	NA	K16175//protein scribble;K21882//PDZ domain-containing protein 7;K12196//vacuolar protein-sorting-associated protein 4	XP_014948234.1//PREDICTED: gamma-2-syntrophin isoform X1 [Ovis aries]
NA	BGI_novel_G003576	777	6.44	28.79	2.144	2.144	0.000201301	Up	0.000105463	NA	NA	NA	NA	K09374//LIM homeobox protein 3/4;K10758//thiol oxidase [EC:1.8.3.2]	XP_010859986.1//PREDICTED: LOW QUALITY PROTEIN: sulfhydryl oxidase 2 [Bison bison bison]
NA	BGI_novel_G002025	1586	29.68	7.14	-2.07193	2.07193	0.000203618	Down	0.000106788	NA	NA	NA	NA	K14740//metallothionein 3;K16349//natural cytotoxicity triggering receptor 3 ligand 1;K10838//xeroderma pigmentosum group C-complementing protein;K00308//N1-acetylpolyamine oxidase [EC:1.5.3.13]	ELR59748.1//hypothetical protein M91_15431, partial [Bos mutus]
NA	BGI_novel_G000981	2663	26.85	5.75	-2.23972	2.23972	0.00020768	Down	0.000109032	NA	NA	NA	NA	K09228//KRAB domain-containing zinc finger protein;K08111//glypican 5	CAA10770.1//reverse transcriptase-like [Bos taurus]
LOC106991227	106991227	3162	14.12	0	-4.8361	4.8361	0.000212232	Down	0.000111652	LOC106991227	NA	NA	NA	NA	NA
SERPINC1	443407	1751	3	21	2.79092	2.79092	0.000220475	Up	0.000116269	SERPINC1	GO:0005615//extracellular space	GO:0004867//serine-type endopeptidase inhibitor activity;GO:0008201//heparin binding	GO:2000266//regulation of blood coagulation, intrinsic pathway;GO:0007596//blood coagulation	K03911//antithrombin III	NP_001009393.1//antithrombin-III precursor [Ovis aries]
NA	BGI_novel_G002495	1635	16	46	1.50713	1.50713	0.000225932	Up	0.000119311	NA	NA	NA	NA	K06856//immunoglobulin heavy chain;K17582//antigen KI-67	AAA51378.1//immunoglobulin epsilon-chain, partial [Ovis aries]
NA	BGI_novel_G001598	1760	77	37	-1.07377	1.07377	0.000228033	Down	0.000120544	NA	NA	NA	NA	K16349//natural cytotoxicity triggering receptor 3 ligand 1;K14211//elastin;K10838//xeroderma pigmentosum group C-complementing protein	ELR59748.1//hypothetical protein M91_15431, partial [Bos mutus]
NA	BGI_novel_G002034	5516	13.99	0	-4.82276	4.82276	0.00022871	Down	0.000120944	NA	NA	NA	NA	K09364//POU domain transcription factor, class 2	XP_008962421.1//PREDICTED: POU domain, class 2, transcription factor 2 isoform X1 [Pan paniscus]
NA	BGI_novel_G002610	4804	13.97	0	-4.8207	4.8207	0.000231304	Down	0.000122441	NA	GO:0005768//endosome;GO:0005923//bicellular tight junction;GO:0005802//trans-Golgi network;GO:0005886//plasma membrane	NA	GO:0007030//Golgi organization	K06105//tight junction protein 4	XP_011969337.1//PREDICTED: tight junction-associated protein 1 isoform X1 [Ovis aries musimon]
NA	BGI_novel_G000209	1785	11.01	37.22	1.74083	1.74083	0.000233236	Up	0.00012357	NA	NA	NA	NA	K01106//inositol-1,4,5-trisphosphate 5-phosphatase [EC:3.1.3.56];K14211//elastin;K16349//natural cytotoxicity triggering receptor 3 ligand 1	ELR59748.1//hypothetical protein M91_15431, partial [Bos mutus]
NA	BGI_novel_G003369	1450	28.94	6.94	-2.07649	2.07649	0.00024003	Down	0.000127409	NA	NA	NA	NA	K20897//guanylate-binding protein 2;K20899//guanylate-binding protein 1/3/4/7	XP_012030870.1//PREDICTED: LOW QUALITY PROTEIN: guanylate-binding protein 1-like [Ovis aries]
NA	BGI_novel_G000926	823	6.78	29.09	2.08473	2.08473	0.000242125	Up	0.000128565	NA	NA	NA	NA	K10785//T-cell receptor beta chain V region	CAM06951.1//T-cell receptor beta C3, partial [Ovis aries]
NA	BGI_novel_G000065	8130	0	14.06	4.79709	4.79709	0.000242749	Up	0.000128918	NA	GO:0016021//integral component of membrane	GO:0004930//G-protein coupled receptor activity	GO:0001580//detection of chemical stimulus involved in sensory perception of bitter taste	K08474//taste receptor type 2	NP_001040099.1//bitter taste receptor Bota-T2R65A [Bos taurus]
LOC101119509	101119509	1554	0	14	4.79092	4.79092	0.000251231	Up	0.000133719	LOC101119509	GO:0005615//extracellular space;GO:0031410//cytoplasmic vesicle;GO:0042583//chromaffin granule	GO:0004867//serine-type endopeptidase inhibitor activity	NA	K04525//serpin peptidase inhibitor, clade A	XP_011954394.1//PREDICTED: serpin A3-8 isoform X1 [Ovis aries];XP_017921866.1//PREDICTED: serpin A3-8 isoform X1 [Capra hircus]
NCAN	101105820	6306	0	14	4.79092	4.79092	0.000251231	Up	0.000133719	NCAN	NA	NA	NA	K06794//neurocan core protein	XP_012034470.1//PREDICTED: LOW QUALITY PROTEIN: neurocan core protein isoform X1 [Ovis aries];XP_006058040.1//PREDICTED: neurocan core protein [Bubalus bubalis]
LOC101117146	101117146	1559	0	14	4.79092	4.79092	0.000251231	Up	0.000133719	LOC101117146	NA	NA	NA	K04525//serpin peptidase inhibitor, clade A	XP_011963749.1//PREDICTED: serpin A3-7-like isoform X2 [Ovis aries]
LOC101116892	101116892	935	0	14	4.79092	4.79092	0.000251231	Up	0.000133719	LOC101116892	NA	NA	NA	K04525//serpin peptidase inhibitor, clade A	XP_011963751.1//PREDICTED: serpin A3-1-like [Ovis aries]
DNAH5	101104179	16717	0	14	4.79092	4.79092	0.000251231	Up	0.000133719	DNAH5	NA	NA	NA	K10408//dynein heavy chain, axonemal	XP_020932305.1//LOW QUALITY PROTEIN: dynein heavy chain 5, axonemal [Sus scrofa]
LOC101106088	101106088	2306	11	37	1.73359	1.73359	0.000254075	Up	0.000135394	LOC101106088	NA	NA	NA	K12319//guanylate cyclase soluble subunit beta [EC:4.6.1.2]	XP_014953462.1//PREDICTED: LOW QUALITY PROTEIN: guanylate cyclase soluble subunit beta-2-like isoform X1 [Ovis aries];XP_017911800.1//PREDICTED: LOW QUALITY PROTEIN: guanylate cyclase soluble subunit beta-2 [Capra hircus]
RPH3A	101113886	8037	15	44	1.5361	1.5361	0.000254323	Up	0.000135572	RPH3A	GO:0016020//membrane;GO:0005622//intracellular	GO:0046872//metal ion binding;GO:0017137//Rab GTPase binding	GO:0006886//intracellular protein transport	K19938//rabphilin-3A	XP_011953276.1//PREDICTED: rabphilin-3A isoform X4 [Ovis aries];XP_004017448.1//PREDICTED: rabphilin-3A isoform X2 [Ovis aries];XP_011953274.1//PREDICTED: rabphilin-3A isoform X3 [Ovis aries];XP_004017447.1//PREDICTED: rabphilin-3A isoform X1 [Ovis aries]
LRRC72	101104310	1129	18	49	1.42835	1.42835	0.000255193	Up	0.000136082	LRRC72	NA	NA	NA	K16770//centriolin;K19753//protein TilB;K11092//U2 small nuclear ribonucleoprotein A';K17550//protein phosphatase 1 regulatory subunit 7	XP_012031836.1//PREDICTED: leucine-rich repeat-containing protein 72 isoform X2 [Ovis aries];XP_004007817.1//PREDICTED: leucine-rich repeat-containing protein 72 isoform X1 [Ovis aries];XP_010860464.1//PREDICTED: leucine-rich repeat-containing protein 72 isoform X1 [Bison bison bison]
LOC101103187	101103187	2695	10.61	36.28	1.75731	1.75731	0.000255208	Up	0.000136113	LOC101103187	GO:0005634//nucleus	GO:0046872//metal ion binding	GO:0000122//negative regulation of transcription from RNA polymerase II promoter;GO:0016567//protein ubiquitination;GO:0071157//negative regulation of cell cycle arrest;GO:0043066//negative regulation of apoptotic process	K06643//E3 ubiquitin-protein ligase Mdm2 [EC:2.3.2.27]	XP_004017965.1//PREDICTED: E3 ubiquitin-protein ligase Mdm2-like [Ovis aries]
TNIP3	101114957	2602	6	27.38	2.17365	2.17365	0.000256084	Up	0.000136641	TNIP3	NA	NA	NA	K00476//aspartate beta-hydroxylase [EC:1.14.11.16];K10838//xeroderma pigmentosum group C-complementing protein;K00308//N1-acetylpolyamine oxidase [EC:1.5.3.13]	XP_014951829.1//PREDICTED: TNFAIP3-interacting protein 3 isoform X1 [Ovis aries];XP_005978660.1//PREDICTED: TNFAIP3-interacting protein 3 [Pantholops hodgsonii]
LOC105615728	105615728	828	2	18.18	3.16784	3.16784	0.000257542	Up	0.000137452	LOC105615728	GO:0001533//cornified envelope	NA	NA	K10737//DNA helicase MCM8 [EC:3.6.4.12]	XP_012037056.1//PREDICTED: small proline-rich protein 2E-like [Ovis aries]
LOC101110719	101110719	557	0	13.91	4.78161	4.78161	0.000264143	Up	0.000141262	LOC101110719	NA	NA	NA	K02866//large subunit ribosomal protein L10e	XP_011957415.1//PREDICTED: 60S ribosomal protein L10-like [Ovis aries]
RERGL	101123365	1555	25	60	1.2466	1.2466	0.000267812	Up	0.000143273	RERGL	GO:0016020//membrane	GO:0005525//GTP binding;GO:0003924//GTPase activity	GO:0007165//signal transduction	K17198//Ras-related and estrogen-regulated growth inhibitor-like protein	NP_001272528.1//ras-related and estrogen-regulated growth inhibitor-like protein [Capra hircus]
NA	BGI_novel_G002682	11506	0	13.88	4.7785	4.7785	0.000268806	Up	0.000143872	NA	NA	NA	NA	K05691//catenin alpha;K08474//taste receptor type 2	ELR52962.1//hypothetical protein M91_10256, partial [Bos mutus]
NA	BGI_novel_G002738	4742	4.75	24.58	2.35505	2.35505	0.000276234	Up	0.000148054	NA	NA	NA	NA	K17359//tetraspanin-32;K02184//formin 2	XP_012022921.1//PREDICTED: tetraspanin-32 isoform X2 [Ovis aries musimon]
NRN1L	101116419	1929	31	69	1.13789	1.13789	0.000277656	Up	0.000148917	NRN1L	NA	NA	NA	K12616//enhancer of mRNA-decapping protein 4;K05726//breast cancer anti-estrogen resistance 1	XP_020740686.1//neuritin-like protein [Odocoileus virginianus texanus]
LOC106991236	106991236	1315	79	39	-1.03481	1.03481	0.000292921	Down	0.000157609	LOC106991236	NA	NA	NA	NA	NA
LOC105606881	105606881	620	38	79	1.03942	1.03942	0.00030178	Up	0.000162595	LOC105606881	NA	NA	NA	NA	NA
GIMAP1	101112051	2603	58.43	24.95	-1.24411	1.24411	0.00030536	Down	0.000164635	GIMAP1	NA	NA	NA	K09228//KRAB domain-containing zinc finger protein;K15261//poly [ADP-ribose] polymerase 10/14/15 [EC:2.4.2.30];K18626//trichohyalin	XP_006049144.1//PREDICTED: GTPase IMAP family member 1 isoform X1 [Bubalus bubalis];XP_012032733.1//PREDICTED: LOW QUALITY PROTEIN: GTPase IMAP family member 1 isoform X1 [Ovis aries]
NA	BGI_novel_G002942	3910	0	13.64	4.75334	4.75334	0.000308772	Up	0.000166586	NA	NA	NA	NA	K06237//collagen, type IV, alpha	XP_005962743.1//PREDICTED: uncharacterized protein LOC102336303 [Pantholops hodgsonii]
NA	BGI_novel_G002511	1601	56.15	23.5	-1.27306	1.27306	0.000313804	Down	0.000169443	NA	NA	NA	NA	K09502//DnaJ homolog subfamily A member 1	ELR51083.1//DnaJ-like protein subfamily A member 1, partial [Bos mutus]
NA	BGI_novel_G003026	8898	51.43	20.45	-1.34695	1.34695	0.000315072	Down	0.000170186	NA	NA	NA	NA	K09228//KRAB domain-containing zinc finger protein;K05691//catenin alpha	CAA10770.1//reverse transcriptase-like [Bos taurus]
CYP2C19	100534653	3009	3	20.32	2.74343	2.74343	0.000317896	Up	0.000171797	CYP2C19	NA	GO:0008395//steroid hydroxylase activity;GO:0016705//oxidoreductase activity, acting on paired donors, with incorporation or reduction of molecular oxygen;GO:0020037//heme binding;GO:0005506//iron ion binding;GO:0004497//monooxygenase activity;GO:0008392//arachidonic acid epoxygenase activity	GO:0019373//epoxygenase P450 pathway	K07413//cytochrome P450 family 2 subfamily C [EC:1.14.14.1]	XP_019808663.1//PREDICTED: cytochrome P450 2C31 [Bos indicus];XP_011957997.1//PREDICTED: cytochrome P450 2C31-like isoform X2 [Ovis aries];NP_001192081.1//cytochrome P450 2C19 [Ovis aries]
ACSM3	101121307	2164	13	40	1.60505	1.60505	0.000318558	Up	0.000172184	ACSM3	GO:0005759//mitochondrial matrix	GO:0015645//fatty acid ligase activity	GO:0006633//fatty acid biosynthetic process	K01896//medium-chain acyl-CoA synthetase [EC:6.2.1.2]	XP_014708919.1//PREDICTED: acyl-coenzyme A synthetase ACSM3, mitochondrial [Equus asinus];XP_011959597.1//PREDICTED: acyl-coenzyme A synthetase ACSM3, mitochondrial isoform X2 [Ovis aries];XP_006177354.1//PREDICTED: acyl-coenzyme A synthetase ACSM3, mitochondrial isoform X1 [Camelus ferus];XP_004020867.1//PREDICTED: acyl-coenzyme A synthetase ACSM3, mitochondrial isoform X1 [Ovis aries]
LOC101117691	101117691	447	26	61	1.21386	1.21386	0.000320996	Up	0.000173647	LOC101117691	GO:0005634//nucleus;GO:0005737//cytoplasm;GO:0048471//perinuclear region of cytoplasm	GO:0008270//zinc ion binding	GO:0045926//negative regulation of growth;GO:0071294//cellular response to zinc ion	K14739//metallothionein 1/2	XP_019835772.1//PREDICTED: keratin-associated protein 5-2-like [Bos indicus]
CCR3	443111	1532	1	15	3.89045	3.89045	0.000323244	Up	0.000174981	CCR3	GO:0016021//integral component of membrane	GO:0016493//C-C chemokine receptor activity	GO:0006935//chemotaxis;GO:0006954//inflammatory response	K04178//C-C chemokine receptor type 3	NP_001009241.1//C-C chemokine receptor type 3 [Ovis aries]
NA	BGI_novel_G000405	1681	51.56	20.6	-1.34004	1.34004	0.000326937	Down	0.000177158	NA	GO:0005758//mitochondrial intermembrane space;GO:0005739//mitochondrion	GO:1990050//phosphatidic acid transporter activity	NA	NA	XP_005971051.1//PREDICTED: protein slowmo homolog 2 isoform X1 [Pantholops hodgsonii]
XCL1	443448	581	41	83	1.00105	1.00105	0.000329345	Up	0.000178642	XCL1	GO:0005615//extracellular space;GO:0005576//extracellular region	GO:0008009//chemokine activity;GO:0048020//CCR chemokine receptor binding	GO:0048247//lymphocyte chemotaxis;GO:0007186//G-protein coupled receptor signaling pathway;GO:0030593//neutrophil chemotaxis;GO:0070098//chemokine-mediated signaling pathway;GO:0043547//positive regulation of GTPase activity;GO:0071356//cellular response to tumor necrosis factor;GO:0006954//inflammatory response;GO:0071346//cellular response to interferon-gamma;GO:0071347//cellular response to in…	K05507//C motif chemokine 1/2	NP_001009427.1//lymphotactin precursor [Ovis aries]
WNT6	101111785	1194	16	45	1.47542	1.47542	0.000331099	Up	0.000179713	WNT6	NA	NA	NA	K00445//wingless-type MMTV integration site family, member 6	XP_004005475.3//PREDICTED: LOW QUALITY PROTEIN: protein Wnt-6 isoform X1 [Ovis aries]
MBNL3	101110821	8236	16	45	1.47542	1.47542	0.000331099	Up	0.000179713	MBNL3	NA	GO:0003723//RNA binding;GO:0046872//metal ion binding	GO:0043484//regulation of RNA splicing;GO:0045662//negative regulation of myoblast differentiation	K14943//muscleblind	XP_011962720.1//PREDICTED: muscleblind-like protein 3 isoform X9 [Ovis aries];XP_011962723.1//PREDICTED: muscleblind-like protein 3 isoform X11 [Ovis aries];XP_011962718.1//PREDICTED: muscleblind-like protein 3 isoform X6 [Ovis aries];XP_011962716.1//PREDICTED: muscleblind-like protein 3 isoform X4 [Ovis aries];XP_011962715.1//PREDICTED: muscleblind-like protein 3 isoform X3 [Ovis aries];XP_01196…
LOC106990894	106990894	1950	26.67	6.14	-2.13534	2.13534	0.000333527	Down	0.000181152	LOC106990894	NA	NA	NA	K10744//ribonuclease H2 subunit B;K18710//histone RNA hairpin-binding protein;K07756//inositol-hexakisphosphate 5-kinase [EC:2.7.4.21];K04726//BH3 interacting domain death agonist;K05030//calcium-activated chloride channel regulator 3/4;K01679//fumarate hydratase, class II [EC:4.2.1.2];K05175//gamma-aminobutyric acid receptor subunit alpha;K04257//olfactory receptor;K03178//ubiquitin-activating e…	XP_017902989.1//PREDICTED: LOW QUALITY PROTEIN: uncharacterized protein LOC108635898, partial [Capra hircus];XP_012040600.2//PREDICTED: LOW QUALITY PROTEIN: uncharacterized protein LOC105616289 [Ovis aries];XP_014948246.1//PREDICTED: uncharacterized protein LOC106990894 [Ovis aries]
LOC101116217	101116217	2555	2.78	19.63	2.80347	2.80347	0.000345562	Up	0.000187971	LOC101116217	GO:0030117//membrane coat;GO:0030126//COPI vesicle coat;GO:0030663//COPI-coated vesicle membrane;GO:0005794//Golgi apparatus;GO:0005829//cytosol;GO:0000139//Golgi membrane	GO:0005080//protein kinase C binding;GO:0005198//structural molecule activity	GO:0006886//intracellular protein transport;GO:0006890//retrograde vesicle-mediated transport, Golgi to ER;GO:0006888//ER to Golgi vesicle-mediated transport;GO:0006891//intra-Golgi vesicle-mediated transport;GO:0016192//vesicle-mediated transport	K17302//coatomer subunit beta'	XP_011963654.1//PREDICTED: coatomer subunit beta'-like [Ovis aries]
NA	BGI_novel_G003291	9277	29.63	66.26	1.14464	1.14464	0.00034575	Up	0.000188105	NA	NA	NA	NA	K08474//taste receptor type 2;K07756//inositol-hexakisphosphate 5-kinase [EC:2.7.4.21];K14284//nuclear RNA export factor;K01495//GTP cyclohydrolase IA [EC:3.5.4.16]	ELR62364.1//hypothetical protein M91_03384, partial [Bos mutus]
NA	BGI_novel_G000150	5877	52.53	21.38	-1.31332	1.31332	0.000356451	Down	0.00019425	NA	NA	NA	NA	K06797//cadherin 4, type 1, R-cadherin;K00308//N1-acetylpolyamine oxidase [EC:1.5.3.13]	XP_011998573.1//PREDICTED: NXPE family member 4-like, partial [Ovis aries musimon]
NA	BGI_novel_G003215	2053	1.69	16.75	3.29263	3.29263	0.000361523	Up	0.000197276	NA	GO:0019031//viral envelope;GO:0016021//integral component of membrane	GO:0005198//structural molecule activity	NA	K09228//KRAB domain-containing zinc finger protein;K17879//peroxisomal coenzyme A diphosphatase NUDT7 [EC:3.6.1.-];K04257//olfactory receptor	XP_014957558.1//PREDICTED: endogenous retrovirus group K member 9 Env polyprotein-like [Ovis aries]
COL20A1	105616725	1344	23	56	1.26736	1.26736	0.00036313	Up	0.000198219	COL20A1	NA	NA	NA	K08133//collagen, type XIV, alpha;K08132//collagen, type XII, alpha	XP_012044229.2//PREDICTED: collagen alpha-1(XX) chain [Ovis aries]
LOC101108680	101108680	890	22	4	-2.47587	2.47587	0.000369095	Down	0.00020181	LOC101108680	GO:0005622//intracellular	GO:0046872//metal ion binding;GO:0003700//DNA binding transcription factor activity;GO:0003676//nucleic acid binding	GO:0006355//regulation of transcription, DNA-templated	K09228//KRAB domain-containing zinc finger protein	XP_015313574.1//PREDICTED: LOW QUALITY PROTEIN: zinc finger protein 790 [Bos taurus];XP_010847468.1//PREDICTED: LOW QUALITY PROTEIN: zinc finger protein 790 [Bison bison bison]
LOC105611014	105611014	11915	25	59	1.22235	1.22235	0.000374749	Up	0.000204936	LOC105611014	NA	NA	NA	K14740//metallothionein 3;K16349//natural cytotoxicity triggering receptor 3 ligand 1;K10838//xeroderma pigmentosum group C-complementing protein;K00308//N1-acetylpolyamine oxidase [EC:1.5.3.13]	XP_021106223.1//single-strand selective monofunctional uracil DNA glycosylase isoform X1 [Heterocephalus glaber]
LOC101114285	101114285	837	27	62	1.18287	1.18287	0.000380714	Up	0.000208543	LOC101114285	NA	NA	NA	K12964//C-C motif chemokine 4	XP_004480057.1//PREDICTED: C-C motif chemokine 4-like [Dasypus novemcinctus]
LOC105605155	105605155	5657	29	65	1.14795	1.14795	0.000382142	Up	0.000209429	LOC105605155	NA	NA	NA	NA	XP_017897378.1//PREDICTED: sorbin and SH3 domain-containing protein 2 isoform X1 [Capra hircus]
LOC101111573	101111573	1988	47.01	18	-1.40141	1.40141	0.000386039	Down	0.000211705	LOC101111573	NA	NA	NA	K13865//solute carrier family 7 (cationic amino acid transporter), member 3	XP_014955786.1//PREDICTED: LOW QUALITY PROTEIN: cationic amino acid transporter 3-like isoform X1 [Ovis aries]
NA	BGI_novel_G001176	13583	6.16	26.83	2.10641	2.10641	0.000389989	Up	0.000214119	NA	NA	NA	NA	K09228//KRAB domain-containing zinc finger protein;K05691//catenin alpha	CAA10770.1//reverse transcriptase-like [Bos taurus]
LOC101102754	101102754	2124	11.94	37.63	1.63964	1.63964	0.000392602	Up	0.000215625	LOC101102754	GO:0016021//integral component of membrane	NA	NA	K07980//killer cell immunoglobulin-like receptor 3DL;K07982//killer cell immunoglobulin-like receptor 2DS	XP_014955810.1//PREDICTED: LOW QUALITY PROTEIN: putative killer cell immunoglobulin-like receptor like protein KIR3DP1 isoform X1 [Ovis aries];XP_014955583.1//PREDICTED: putative killer cell immunoglobulin-like receptor like protein KIR3DP1 isoform X3 [Ovis aries]
NA	BGI_novel_G000350	7327	0	13.2	4.70603	4.70603	0.00039676	Up	0.000218124	NA	GO:0016021//integral component of membrane	GO:0004930//G-protein coupled receptor activity	GO:0001580//detection of chemical stimulus involved in sensory perception of bitter taste	K08474//taste receptor type 2	NP_001040099.1//bitter taste receptor Bota-T2R65A [Bos taurus]
LOC105601998	105601998	1326	26	6	-2.13191	2.13191	0.000403056	Down	0.000221732	LOC105601998	NA	NA	NA	K14211//elastin	NA
NA	BGI_novel_G002664	9132	10	34.08	1.75249	1.75249	0.00040645	Up	0.000223746	NA	NA	NA	NA	K08474//taste receptor type 2	XP_012770481.1//hypothetical protein, conserved [Babesia bigemina]
NA	BGI_novel_G002170	3109	12.98	0	-4.71465	4.71465	0.000409849	Down	0.000225766	NA	NA	NA	NA	K04257//olfactory receptor	XP_014682680.1//PREDICTED: olfactory receptor 5B3-like [Equus asinus]
LOC105610566	105610566	1586	75	37	-1.0358	1.0358	0.000415267	Down	0.000228939	LOC105610566	NA	NA	NA	NA	XP_019811633.1//PREDICTED: ATP-binding cassette sub-family B member 7, mitochondrial isoform X2 [Bos indicus]
LOC105605861	105605861	5995	47.63	18.57	-1.37533	1.37533	0.000428547	Down	0.000236766	LOC105605861	NA	NA	NA	K09228//KRAB domain-containing zinc finger protein	XP_020730065.1//zinc finger protein 665-like [Odocoileus virginianus texanus];XP_014331792.1//PREDICTED: zinc finger protein 160-like [Bos mutus]
NA	BGI_novel_G002405	11547	0	13.01	4.68511	4.68511	0.000443031	Up	0.00024513	NA	NA	NA	NA	K00308//N1-acetylpolyamine oxidase [EC:1.5.3.13]	CAA10770.1//reverse transcriptase-like [Bos taurus]
LOC101118459	101118459	1674	0	13	4.684	4.684	0.000445471	Up	0.000246642	LOC101118459	NA	NA	NA	K07604//type I keratin, acidic	XP_014954266.1//PREDICTED: LOW QUALITY PROTEIN: keratin, type I cytoskeletal 14 [Ovis aries]
HRG	101113377	4507	0	13	4.684	4.684	0.000445471	Up	0.000246642	HRG	NA	NA	NA	K14692//solute carrier family 30 (zinc transporter), member 5/7;K19878//ELKS/RAB6-interacting/CAST family member 2	XP_004003109.2//PREDICTED: histidine-rich glycoprotein isoform X1 [Ovis aries]
CDHR3	101104990	3838	26	60	1.19001	1.19001	0.000445576	Up	0.00024674	CDHR3	NA	NA	NA	K16503//cadherin-related family member 3	XP_010839756.1//PREDICTED: cadherin-related family member 3 [Bison bison bison]
LOC101121750	101121750	640	9	32	1.81364	1.81364	0.000451411	Up	0.000250299	LOC101121750	NA	NA	NA	K05764//thymosin, beta 4	XP_015996008.1//PREDICTED: LOW QUALITY PROTEIN: thymosin beta-15A-like [Rousettus aegyptiacus]
LOC106991180	106991180	3525	76	38	-1.01644	1.01644	0.000468239	Down	0.000260097	LOC106991180	NA	NA	NA	K04347//guanine nucleotide-binding protein G(I)/G(S)/G(O) subunit gamma-12	XP_014951292.1//PREDICTED: LOW QUALITY PROTEIN: guanine nucleotide-binding protein G(I)/G(S)/G(O) subunit gamma-7-like [Ovis aries]
NA	BGI_novel_G002916	1119	0	12.84	4.66614	4.66614	0.000488361	Up	0.000272161	NA	NA	NA	NA	K04855//voltage-dependent calcium channel T type alpha-1H	XP_017896249.1//PREDICTED: voltage-dependent T-type calcium channel subunit alpha-1H isoform X1 [Capra hircus]
TRPC3	101105027	3925	35	73	1.04411	1.04411	0.000491857	Up	0.000274376	TRPC3	NA	NA	NA	K04966//transient receptor potential cation channel subfamily C member 3	XP_017916988.1//PREDICTED: short transient receptor potential channel 3 isoform X1 [Capra hircus];XP_014957026.1//PREDICTED: LOW QUALITY PROTEIN: short transient receptor potential channel 3 isoform X1 [Ovis aries];XP_011982344.1//PREDICTED: short transient receptor potential channel 3 isoform X4 [Ovis aries musimon]
KCNK2	101111729	4742	35	73	1.04411	1.04411	0.000491857	Up	0.000274376	KCNK2	GO:0030424//axon;GO:0005634//nucleus;GO:0005783//endoplasmic reticulum;GO:0016324//apical plasma membrane;GO:0044305//calyx of Held;GO:0043025//neuronal cell body;GO:0009986//cell surface;GO:0005887//integral component of plasma membrane;GO:0016021//integral component of membrane;GO:0005789//endoplasmic reticulum membrane;GO:0005886//plasma membrane;GO:0097449//astrocyte projection;GO:0008076//vo…	GO:0015271//outward rectifier potassium channel activity;GO:0019870//potassium channel inhibitor activity;GO:0005267//potassium channel activity;GO:0022841//potassium ion leak channel activity	GO:0060044//negative regulation of cardiac muscle cell proliferation;GO:0007186//G-protein coupled receptor signaling pathway;GO:0071456//cellular response to hypoxia;GO:0009612//response to mechanical stimulus;GO:0048678//response to axon injury;GO:0030322//stabilization of membrane potential;GO:1900039//positive regulation of cellular response to hypoxia;GO:2000279//negative regulation of DNA b…	K04913//potassium channel subfamily K member 2	XP_004013931.1//PREDICTED: potassium channel subfamily K member 2 isoform X2 [Ovis aries];XP_004013930.1//PREDICTED: potassium channel subfamily K member 2 isoform X1 [Ovis aries]
ST14	101119684	5965	7	28	1.98356	1.98356	0.000493008	Up	0.000275108	ST14	GO:0016021//integral component of membrane	GO:0004252//serine-type endopeptidase activity	GO:0030216//keratinocyte differentiation	K08670//suppressor of tumorigenicity protein 14 [EC:3.4.21.109]	NP_001070006.1//suppressor of tumorigenicity 14 protein homolog [Bos taurus];ELR62371.1//Suppressor of tumorigenicity 14 protein-like protein, partial [Bos mutus]
NA	BGI_novel_G002708	1634	0	12.81	4.66276	4.66276	0.00049666	Up	0.000277236	NA	NA	NA	NA	K12482//RUN and FYVE domain-containing protein 1	XP_017907086.1//PREDICTED: RUN and FYVE domain-containing protein 1 isoform X1 [Capra hircus]
NA	BGI_novel_G002228	2157	1.9	16.73	3.12193	3.12193	0.000500966	Up	0.000279835	NA	NA	NA	NA	K08810//triple functional domain protein [EC:2.7.11.1]	XP_019501749.1//PREDICTED: triple functional domain protein isoform X8 [Hipposideros armiger]
NA	BGI_novel_G000448	2060	40.5	14.41	-1.50729	1.50729	0.000504895	Down	0.000282199	NA	NA	NA	NA	K06712//butyrophilin;K12405//3-hydroxyacyl-CoA dehydrogenase / 3a,7a,12a-trihydroxy-5b-cholest-24-enoyl-CoA hydratase / enoyl-CoA hydratase 2 [EC:1.1.1.35 4.2.1.107 4.2.1.119]	XP_019843989.1//PREDICTED: LOW QUALITY PROTEIN: endogenous retrovirus group PABLB member 1 Env polyprotein-like [Bos indicus]
NA	BGI_novel_G003093	3922	71.63	35.08	-1.04635	1.04635	0.000504972	Down	0.000282288	NA	NA	NA	NA	K09228//KRAB domain-containing zinc finger protein;K08111//glypican 5;K05691//catenin alpha	XP_012770936.1//hypothetical protein, conserved [Babesia bigemina]
NA	BGI_novel_G000643	12198	5.83	25.6	2.11814	2.11814	0.000509316	Up	0.000284901	NA	NA	NA	NA	K14740//metallothionein 3	XP_011989752.1//PREDICTED: EF-hand calcium-binding domain-containing protein 1 isoform X1 [Ovis aries musimon]
LOC101108654	101108654	614	23	55	1.24136	1.24136	0.000509329	Up	0.000285001	LOC101108654	NA	NA	NA	K06254//agrin	XP_004009573.1//PREDICTED: double-headed protease inhibitor, submandibular gland-like [Ovis aries]
FAM179A	101113576	1660	23	55	1.24136	1.24136	0.000509329	Up	0.000285001	FAM179A	NA	NA	NA	K16628//collagen, type VII, alpha;K06237//collagen, type IV, alpha;K19720//collagen, type III, alpha	XP_014949764.1//PREDICTED: protein FAM179A [Ovis aries];XP_005979057.1//PREDICTED: LOW QUALITY PROTEIN: protein FAM179A [Pantholops hodgsonii]
SCP2D1	101123058	2952	14	1	-3.82379	3.82379	0.000515202	Down	0.000288661	SCP2D1	NA	NA	NA	K12405//3-hydroxyacyl-CoA dehydrogenase / 3a,7a,12a-trihydroxy-5b-cholest-24-enoyl-CoA hydratase / enoyl-CoA hydratase 2 [EC:1.1.1.35 4.2.1.107 4.2.1.119]	XP_005214384.1//PREDICTED: SCP2 sterol-binding domain-containing protein 1 isoform X1 [Bos taurus]
LOC105616610	105616610	3492	36.51	12.14	-1.60496	1.60496	0.00054572	Down	0.000306899	LOC105616610	NA	NA	NA	K07756//inositol-hexakisphosphate 5-kinase [EC:2.7.4.21];K04726//BH3 interacting domain death agonist;K10279//F-box and leucine-rich repeat protein 13	XP_012043309.1//PREDICTED: protein NYNRIN-like [Ovis aries]
CCBE1	101117553	1706	15	42	1.46899	1.46899	0.000550239	Up	0.00030954	CCBE1	GO:0005581//collagen trimer	GO:0042302//structural constituent of cuticle	NA	K06237//collagen, type IV, alpha	XP_021504394.1//collagen and calcium-binding EGF domain-containing protein 1 [Meriones unguiculatus]
NA	BGI_novel_G000599	7627	41.54	15.2	-1.46687	1.46687	0.000556265	Down	0.000313384	NA	GO:0016021//integral component of membrane	NA	NA	K17086//transmembrane 9 superfamily member 2/4	XP_010819747.1//PREDICTED: transmembrane 9 superfamily member 2-like isoform X2 [Bos taurus]
ABCC2	101119776	11162	37.89	13	-1.55974	1.55974	0.000561046	Down	0.000316383	ABCC2	NA	NA	NA	K05666//ATP-binding cassette, subfamily C (CFTR/MRP), member 2	XP_007108849.1//PREDICTED: canalicular multispecific organic anion transporter 1 [Physeter catodon];XP_004020153.1//PREDICTED: canalicular multispecific organic anion transporter 1 [Ovis aries]
CALN1	101111598	8089	1	14	3.79092	3.79092	0.0005764	Up	0.000325512	CALN1	GO:0032588//trans-Golgi network membrane;GO:0016021//integral component of membrane	GO:0005509//calcium ion binding	NA	K02183//calmodulin	XP_012304509.1//calcium-binding protein 8 isoform X1 [Aotus nancymaae];XP_011959826.1//PREDICTED: calcium-binding protein 8 isoform X1 [Ovis aries];NP_001193044.1//calcium-binding protein 8 [Bos taurus];EDL19465.1//calneuron 1, isoform CRA_c, partial [Mus musculus];XP_015346885.1//PREDICTED: calcium-binding protein 8 isoform X2 [Marmota marmota marmota];XP_017750685.1//PREDICTED: calcium-binding …
LOC101120131	101120131	2541	1	14	3.79092	3.79092	0.0005764	Up	0.000325512	LOC101120131	GO:0005739//mitochondrion	GO:0003824//catalytic activity	GO:0008152//metabolic process	K01896//medium-chain acyl-CoA synthetase [EC:6.2.1.2]	XP_006746050.1//PREDICTED: acyl-coenzyme A synthetase ACSM2B, mitochondrial-like [Leptonychotes weddellii]
KIF4A	101123442	4287	49	20	-1.30922	1.30922	0.000584277	Down	0.000330278	KIF4A	GO:0005871//kinesin complex	GO:0005524//ATP binding;GO:0003777//microtubule motor activity;GO:0008017//microtubule binding;GO:0008574//ATP-dependent microtubule motor activity, plus-end-directed	GO:0007018//microtubule-based movement	K10395//kinesin family member 4/21/27	NP_001193034.1//chromosome-associated kinesin KIF4A [Bos taurus]
NA	BGI_novel_G000693	1258	12.35	0	-4.64288	4.64288	0.000590738	Down	0.000334198	NA	NA	NA	NA	K05175//gamma-aminobutyric acid receptor subunit alpha;K07756//inositol-hexakisphosphate 5-kinase [EC:2.7.4.21];K04726//BH3 interacting domain death agonist;K14284//nuclear RNA export factor	XP_014947175.1//PREDICTED: LOW QUALITY PROTEIN: uncharacterized protein LOC105615685 [Ovis aries]
LOC101111486	101111486	1279	31.74	9.52	-1.75371	1.75371	0.000598326	Down	0.000338762	LOC101111486	NA	NA	NA	K04257//olfactory receptor	XP_004016555.2//PREDICTED: olfactory receptor 4D11-like [Ovis aries]
NA	BGI_novel_G000568	673	55	24	-1.21283	1.21283	0.000599607	Down	0.000339543	NA	NA	NA	NA	K20242//ecotropic viral integration site 5 protein	XP_011973436.1//PREDICTED: protein FAM69B isoform X1 [Ovis aries musimon]
COLCA1	105602409	1589	41	15	-1.4671	1.4671	0.000604295	Down	0.000342416	COLCA1	NA	NA	NA	NA	XP_011951914.1//PREDICTED: LOW QUALITY PROTEIN: colorectal cancer-associated protein 1 isoform X1, partial [Ovis aries]
LOC105604649	105604649	802	15.94	1.82	-3.14708	3.14708	0.000606691	Down	0.000343829	LOC105604649	NA	NA	NA	NA	NA
NA	BGI_novel_G000450	6594	8.41	30.19	1.82746	1.82746	0.000616422	Up	0.000349679	NA	NA	NA	NA	K08474//taste receptor type 2;K08111//glypican 5	CAA10770.1//reverse transcriptase-like [Bos taurus]
TRIM17	101123033	4013	30.11	65	1.09376	1.09376	0.000638527	Up	0.000362914	TRIM17	GO:0005622//intracellular	GO:0008270//zinc ion binding;GO:0004842//ubiquitin-protein transferase activity	GO:0006914//autophagy	K12007//tripartite motif-containing protein 17 [EC:2.3.2.27]	XP_012033024.1//PREDICTED: E3 ubiquitin-protein ligase TRIM17 isoform X1 [Ovis aries];XP_017907083.1//PREDICTED: E3 ubiquitin-protein ligase TRIM17 [Capra hircus];XP_004008437.1//PREDICTED: E3 ubiquitin-protein ligase TRIM17 isoform X2 [Ovis aries]
CKMT1A	101108520	1567	3	19	2.64653	2.64653	0.000641888	Up	0.000364999	CKMT1A	GO:0043209//myelin sheath;GO:0005743//mitochondrial inner membrane;GO:0005739//mitochondrion	GO:0005524//ATP binding;GO:0016301//kinase activity;GO:0004111//creatine kinase activity	GO:0032091//negative regulation of protein binding;GO:0043066//negative regulation of apoptotic process	K00933//creatine kinase [EC:2.7.3.2]	XP_004017983.1//PREDICTED: creatine kinase U-type, mitochondrial isoform X1 [Ovis aries]
MED12L	101123345	8574	31.29	9.37	-1.75602	1.75602	0.000648033	Down	0.000368787	MED12L	NA	NA	NA	K15162//mediator of RNA polymerase II transcription subunit 12	XP_014948084.1//PREDICTED: mediator of RNA polymerase II transcription subunit 12-like protein isoform X7 [Ovis aries];XP_014948083.1//PREDICTED: mediator of RNA polymerase II transcription subunit 12-like protein isoform X6 [Ovis aries];XP_014948078.1//PREDICTED: mediator of RNA polymerase II transcription subunit 12-like protein isoform X1 [Ovis aries];XP_010799793.1//PREDICTED: mediator of RNA…
NA	BGI_novel_G001298	10390	4.75	22.79	2.24597	2.24597	0.000673044	Up	0.000384059	NA	NA	NA	NA	K16349//natural cytotoxicity triggering receptor 3 ligand 1	ELR59748.1//hypothetical protein M91_15431, partial [Bos mutus]
LOC105605763	105605763	2946	10.19	33.17	1.68629	1.68629	0.000689826	Up	0.000394323	LOC105605763	NA	NA	NA	K03915//bradykinin receptor B1	XP_011963276.1//PREDICTED: LOW QUALITY PROTEIN: B1 bradykinin receptor [Ovis aries]
LOC105604583	105604583	18796	0	12.23	4.59592	4.59592	0.000693686	Up	0.000396656	LOC105604583	NA	NA	NA	K17086//transmembrane 9 superfamily member 2/4	XP_012770936.1//hypothetical protein, conserved [Babesia bigemina];XP_017904816.1//PREDICTED: condensin complex subunit 3 isoform X1 [Capra hircus]
TRH	101122470	2394	9	31	1.76783	1.76783	0.00069597	Up	0.000398234	TRH	NA	NA	NA	K05253//thyrotropin-releasing hormone	XP_011955611.2//PREDICTED: LOW QUALITY PROTEIN: thyrotropin releasing hormone isoform X1 [Ovis aries]
NA	BGI_novel_G001866	7165	0	12.22	4.59474	4.59474	0.000697	Up	0.00039912	NA	NA	NA	NA	K09228//KRAB domain-containing zinc finger protein;K08474//taste receptor type 2;K05691//catenin alpha	XP_012770481.1//hypothetical protein, conserved [Babesia bigemina]
LOC105610105	105610105	5280	13	38.02	1.53181	1.53181	0.000698437	Up	0.000400069	LOC105610105	NA	NA	NA	NA	XP_012770936.1//hypothetical protein, conserved [Babesia bigemina]
ADAMTS19	101102235	4892	69	34	-1.0375	1.0375	0.000701018	Down	0.000401612	ADAMTS19	NA	NA	NA	K08633//a disintegrin and metalloproteinase with thrombospondin motifs 19 [EC:3.4.24.-]	XP_012033558.2//PREDICTED: LOW QUALITY PROTEIN: A disintegrin and metalloproteinase with thrombospondin motifs 19 isoform X1 [Ovis aries]
NAT8B	101104899	3117	16	43	1.40983	1.40983	0.000701036	Up	0.000401685	NAT8B	NA	NA	NA	K20838//N-acetyltransferase 8 [EC:2.3.1.80 2.3.1.-]	XP_012029034.1//PREDICTED: putative N-acetyltransferase 8B [Ovis aries]
NA	BGI_novel_G002050	10598	12.05	0	-4.6074	4.6074	0.000703492	Down	0.000403156	NA	NA	NA	NA	K05212//glutamate receptor ionotropic, NMDA 2D	CAA10770.1//reverse transcriptase-like [Bos taurus]
LOC101104844	101104844	942	0	12.15	4.58645	4.58645	0.000724757	Up	0.000416808	LOC101104844	GO:0005758//mitochondrial intermembrane space;GO:0005739//mitochondrion;GO:0070469//respiratory chain	GO:0009055//electron transfer activity;GO:0046872//metal ion binding;GO:0020037//heme binding	GO:0043280//positive regulation of cysteine-type endopeptidase activity involved in apoptotic process;GO:0006123//mitochondrial electron transport, cytochrome c to oxygen;GO:0055114//oxidation-reduction process;GO:0006122//mitochondrial electron transport, ubiquinol to cytochrome c;GO:0006915//apoptotic process	K08738//cytochrome c	XP_005960005.1//PREDICTED: cytochrome c-like [Pantholops hodgsonii]
NA	BGI_novel_G001835	5900	7.43	27.97	1.89601	1.89601	0.000726722	Up	0.000418117	NA	NA	NA	NA	K12852//116 kDa U5 small nuclear ribonucleoprotein component;K08111//glypican 5;K21121//N-alpha-acetyltransferase 60 [EC:2.3.1.259]	CAA10770.1//reverse transcriptase-like [Bos taurus]
RAB3C	101110089	8723	4	21	2.37588	2.37588	0.000734009	Up	0.000422842	RAB3C	NA	NA	NA	K07883//Ras-related protein Rab-3C	ERE81765.1//ras-related protein Rab-3C-like protein [Cricetulus griseus];XP_019063385.1//PREDICTED: ras-related protein Rab-3C isoform X4 [Fukomys damarensis]
SLAMF9	101123601	1141	7	27	1.9311	1.9311	0.000776066	Up	0.000449112	SLAMF9	GO:0016021//integral component of membrane	NA	NA	K06570//lymphocyte antigen 9	NP_001289590.1//SLAM family member 9 precursor [Ovis aries]
LOC105602038	105602038	1117	40.32	15	-1.44297	1.44297	0.000781343	Down	0.000452662	LOC105602038	NA	NA	NA	NA	XP_020750146.1//uncharacterized protein LOC110137829 [Odocoileus virginianus texanus]
CPLX2	101108392	4779	0	12	4.56853	4.56853	0.000788849	Up	0.00045744	CPLX2	GO:0030425//dendrite;GO:0005634//nucleus;GO:0030054//cell junction;GO:0043195//terminal bouton;GO:0042629//mast cell granule;GO:0043025//neuronal cell body;GO:0005829//cytosol;GO:0070554//synaptobrevin 2-SNAP-25-syntaxin-3-complexin complex;GO:0031201//SNARE complex;GO:0045202//synapse;GO:0070033//synaptobrevin 2-SNAP-25-syntaxin-1a-complexin II complex	GO:0000149//SNARE binding;GO:0017075//syntaxin-1 binding;GO:0048306//calcium-dependent protein binding;GO:0019905//syntaxin binding	GO:0007399//nervous system development;GO:0043303//mast cell degranulation;GO:0016079//synaptic vesicle exocytosis;GO:0017157//regulation of exocytosis;GO:0030154//cell differentiation;GO:0006904//vesicle docking involved in exocytosis;GO:0031915//positive regulation of synaptic plasticity;GO:0006836//neurotransmitter transport	K15294//complexin-1/2	XP_009284306.1//PREDICTED: complexin-2 [Aptenodytes forsteri]
A1CF	101118147	9130	0	12	4.56853	4.56853	0.000788849	Up	0.00045744	A1CF	GO:0005654//nucleoplasm;GO:0030895//apolipoprotein B mRNA editing enzyme complex;GO:0005737//cytoplasm	GO:0003727//single-stranded RNA binding	GO:0010609//mRNA localization resulting in posttranscriptional regulation of gene expression;GO:0016554//cytidine to uridine editing;GO:0016556//mRNA modification;GO:0007566//embryo implantation	K13161//heterogeneous nuclear ribonucleoprotein R;K13160//heterogeneous nuclear ribonucleoprotein Q;K01876//aspartyl-tRNA synthetase [EC:6.1.1.12];K11972//E3 ubiquitin-protein ligase RNF19A [EC:2.3.2.27]	XP_004020057.1//PREDICTED: APOBEC1 complementation factor isoform X1 [Ovis aries];XP_004020056.1//PREDICTED: APOBEC1 complementation factor isoform X2 [Ovis aries]
NA	BGI_novel_G000369	4239	0	12	4.56853	4.56853	0.000788849	Up	0.00045744	NA	NA	NA	NA	K09228//KRAB domain-containing zinc finger protein	XP_011816165.1//PREDICTED: LOW QUALITY PROTEIN: zinc finger protein 33A-like [Colobus angolensis palliatus]
F2	100307041	2114	6	25	2.04246	2.04246	0.000791909	Up	0.000459358	F2	GO:0070062//extracellular exosome;GO:0072562//blood microparticle;GO:0009897//external side of plasma membrane;GO:0005576//extracellular region	GO:0004252//serine-type endopeptidase activity;GO:0001530//lipopolysaccharide binding;GO:0005509//calcium ion binding;GO:0008201//heparin binding;GO:0070053//thrombospondin receptor activity;GO:0005102//receptor binding;GO:0070051//fibrinogen binding	GO:0061844//antimicrobial humoral immune response mediated by antimicrobial peptide;GO:0010468//regulation of gene expression;GO:0048712//negative regulation of astrocyte differentiation;GO:0007596//blood coagulation;GO:0045861//negative regulation of proteolysis;GO:0030307//positive regulation of cell growth;GO:0030168//platelet activation;GO:0007166//cell surface receptor signaling pathway;GO:0…	K01313//coagulation factor II (thrombin) [EC:3.4.21.5]	NP_001159667.1//prothrombin precursor [Ovis aries]
SOST	101114123	3385	15	41	1.43423	1.43423	0.000799513	Up	0.000464105	SOST	NA	NA	NA	K16834//sclerostin	XP_014954295.1//PREDICTED: LOW QUALITY PROTEIN: sclerostin [Ovis aries]
NA	BGI_novel_G001003	8548	26.64	7.09	-1.92617	1.92617	0.000801284	Down	0.00046545	NA	NA	NA	NA	K09228//KRAB domain-containing zinc finger protein;K05691//catenin alpha	CAA10770.1//reverse transcriptase-like [Bos taurus]
NA	BGI_novel_G000139	2438	4.94	22.8	2.19001	2.19001	0.000809599	Up	0.000470794	NA	NA	NA	NA	K09228//KRAB domain-containing zinc finger protein;K05691//catenin alpha;K10838//xeroderma pigmentosum group C-complementing protein	ELR61013.1//hypothetical protein M91_09415, partial [Bos mutus]
NA	BGI_novel_G003063	3824	64.61	31.26	-1.06388	1.06388	0.000812997	Down	0.000472918	NA	NA	NA	NA	K12852//116 kDa U5 small nuclear ribonucleoprotein component;K08111//glypican 5;K14211//elastin	CAA10770.1//reverse transcriptase-like [Bos taurus]
LOC105615733	105615733	672	0	11.93	4.56009	4.56009	0.000820673	Up	0.000477756	LOC105615733	NA	NA	NA	K01317//acrosin [EC:3.4.21.10];K12495//IQ motif and SEC7 domain-containing protein;K19041//E3 ubiquitin-protein ligase RNF38/44 [EC:2.3.2.27];K09309//homeobox protein Nkx-1	NP_001009459.1//small proline-rich protein type II [Ovis aries]
LOC101122517	101122517	3680	28.38	61.6	1.10162	1.10162	0.000824752	Up	0.000480579	LOC101122517	NA	NA	NA	K08111//glypican 5;K05691//catenin alpha;K05659//ATP-binding cassette, subfamily B (MDR/TAP), member 4 [EC:3.6.3.44];K12482//RUN and FYVE domain-containing protein 1	XP_012031913.2//PREDICTED: phosphatidylcholine translocator ABCB4 isoform X1 [Ovis aries];XP_005978808.1//PREDICTED: RUN domain-containing protein 3B [Pantholops hodgsonii];XP_017902787.1//PREDICTED: phosphatidylcholine translocator ABCB4 isoform X3 [Capra hircus];XP_008684523.1//PREDICTED: RUN domain-containing protein 3B [Ursus maritimus];XP_014950709.1//PREDICTED: RUN domain-containing protein…
FGF2	443306	468	2	16.07	2.98986	2.98986	0.000830763	Up	0.000484458	FGF2	GO:0005634//nucleus;GO:0005576//extracellular region	GO:0008083//growth factor activity;GO:0008201//heparin binding;GO:0005104//fibroblast growth factor receptor binding	GO:0001658//branching involved in ureteric bud morphogenesis;GO:1903672//positive regulation of sprouting angiogenesis;GO:0030154//cell differentiation;GO:0001525//angiogenesis;GO:0051781//positive regulation of cell division;GO:0060548//negative regulation of cell death;GO:0008543//fibroblast growth factor receptor signaling pathway	K18497//fibroblast growth factor 2	NP_001009769.1//fibroblast growth factor 2 precursor [Ovis aries]
CD300E	101103409	5301	28	61	1.10695	1.10695	0.00083461	Up	0.000486853	CD300E	NA	NA	NA	K06719//CD300 antigen	XP_012041960.1//PREDICTED: CMRF35-like molecule 2 [Ovis aries]
CNTN2	101113348	5838	34.19	70	1.01734	1.01734	0.000835263	Up	0.00048731	CNTN2	NA	NA	NA	K06760//contactin 2	XP_014954614.1//PREDICTED: LOW QUALITY PROTEIN: contactin-2 isoform X1 [Ovis aries]
LOC105606528	105606528	6988	51	22	-1.22943	1.22943	0.000835513	Down	0.000487531	LOC105606528	NA	NA	NA	NA	NA
KIAA0319	101118313	6806	2	16	2.98356	2.98356	0.000862337	Up	0.000505061	KIAA0319	NA	NA	NA	K00139//succinate-semialdehyde dehydrogenase [EC:1.2.1.24];K15619//Kunitz-type protease inhibitor 1	XP_005973906.1//PREDICTED: dyslexia-associated protein KIAA0319 homolog isoform X1 [Pantholops hodgsonii]
LOC101117894	101117894	3342	21.02	4.33	-2.29576	2.29576	0.000870245	Down	0.000509851	LOC101117894	GO:0005758//mitochondrial intermembrane space;GO:0005739//mitochondrion;GO:0070469//respiratory chain	GO:0009055//electron transfer activity;GO:0046872//metal ion binding;GO:0020037//heme binding	GO:0043280//positive regulation of cysteine-type endopeptidase activity involved in apoptotic process;GO:0006123//mitochondrial electron transport, cytochrome c to oxygen;GO:0055114//oxidation-reduction process;GO:0006122//mitochondrial electron transport, ubiquinol to cytochrome c;GO:0006915//apoptotic process	K08738//cytochrome c	XP_005960005.1//PREDICTED: cytochrome c-like [Pantholops hodgsonii]
WNT9B	101120506	6594	35	71	1.00403	1.00403	0.000873472	Up	0.000511821	WNT9B	NA	NA	NA	K01064//wingless-type MMTV integration site family, member 9	XP_014953851.1//PREDICTED: LOW QUALITY PROTEIN: protein Wnt-9b isoform X1 [Ovis aries]
FAT3	101107744	19298	11	34	1.61159	1.61159	0.000875903	Up	0.000513404	FAT3	NA	NA	NA	K16506//protocadherin Fat 1/2/3	XP_014958545.1//PREDICTED: LOW QUALITY PROTEIN: protocadherin Fat 3 isoform X1 [Ovis aries]
LOC105615993	105615993	7875	33	68.11	1.02896	1.02896	0.000879351	Up	0.000515585	LOC105615993	NA	NA	NA	K14211//elastin;K10838//xeroderma pigmentosum group C-complementing protein;K00308//N1-acetylpolyamine oxidase [EC:1.5.3.13]	XP_019808416.1//PREDICTED: peroxisomal N(1)-acetyl-spermine/spermidine oxidase isoform X2 [Bos indicus]
LOC105603904	105603904	4220	14	39	1.46161	1.46161	0.00090864	Up	0.000534323	LOC105603904	NA	NA	NA	NA	NA
ADAMTS13	101112214	4116	14	39	1.46161	1.46161	0.00090864	Up	0.000534323	ADAMTS13	NA	NA	NA	K08627//a disintegrin and metalloproteinase with thrombospondin motifs 13 [EC:3.4.24.87]	XP_014949304.1//PREDICTED: A disintegrin and metalloproteinase with thrombospondin motifs 13 isoform X1 [Ovis aries];XP_011973406.1//PREDICTED: A disintegrin and metalloproteinase with thrombospondin motifs 13 isoform X3 [Ovis aries musimon]
LOC105602391	105602391	1455	22.47	5.13	-2.14741	2.14741	0.00095473	Down	0.000563246	LOC105602391	NA	NA	NA	NA	NA
CLDN19	101102362	2278	29	62	1.07978	1.07978	0.000962929	Up	0.000568432	CLDN19	NA	NA	NA	K06087//claudin	XP_007077420.1//PREDICTED: LOW QUALITY PROTEIN: claudin-19 [Panthera tigris altaica]
IL5RA	101111837	3742	23	53	1.18792	1.18792	0.000983089	Up	0.000580957	IL5RA	NA	NA	NA	K05067//interleukin 5 receptor alpha	XP_017893976.1//PREDICTED: interleukin-5 receptor subunit alpha isoform X1 [Capra hircus];XP_005980862.1//PREDICTED: interleukin-5 receptor subunit alpha [Pantholops hodgsonii]
LOC105609234	105609234	4895	3	18.18	2.58288	2.58288	0.000983102	Up	0.000581054	LOC105609234	GO:0016021//integral component of membrane	GO:0004930//G-protein coupled receptor activity	GO:0001580//detection of chemical stimulus involved in sensory perception of bitter taste	K08474//taste receptor type 2;K10838//xeroderma pigmentosum group C-complementing protein;K00308//N1-acetylpolyamine oxidase [EC:1.5.3.13]	XP_012770936.1//hypothetical protein, conserved [Babesia bigemina];CAA10770.1//reverse transcriptase-like [Bos taurus]
NA	BGI_novel_G001725	4984	26	7	-1.90952	1.90952	0.000992193	Down	0.000586877	NA	NA	NA	NA	K04257//olfactory receptor	XP_020725890.1//olfactory receptor 10AG1-like [Odocoileus virginianus texanus]

## Sheet: HM1 vs. HM2 DEGs 
the differential expressed genes in response to cold exposure for Hu sheep
Symbol	GeneID	Length	HM2-Expression	HM1-Expression	log2Ratio(HM1/HM2)	q-value(Storey et al. 2003)	Up-Down-Regulation(HM1/HM2)	p-value	Cellular Component	Molecular Function	Biological Process	Kegg Orthology	Nr Description
PDK4	101117752	3708	74272.8	177414	1.24824	0	Up	0	NA	NA	NA	K00898//pyruvate dehydrogenase kinase 2/3/4 [EC:2.7.11.2]	XP_004007787.1//PREDICTED: pyruvate dehydrogenase kinase, isozyme 4 [Ovis aries]
RCAN1	443255	2410	4508	23765	2.3903	0	Up	0	GO:0005622//intracellular;GO:0005737//cytoplasm	GO:0008597//calcium-dependent protein serine/threonine phosphatase regulator activity;GO:0003676//nucleic acid binding	GO:0033173//calcineurin-NFAT signaling cascade;GO:0070884//regulation of calcineurin-NFAT signaling cascade	K17901//calcipressin-1	XP_005201167.1//PREDICTED: calcipressin-1 isoform X1 [Bos taurus];NP_001009274.1//calcipressin-1 [Ovis aries]
DDIT4	101114584	1756	6669	28003	2.06206	0	Up	0	GO:0005829//cytosol;GO:0005739//mitochondrion;GO:0005737//cytoplasm	GO:0071889//14-3-3 protein binding	GO:0032007//negative regulation of TOR signaling;GO:0048011//neurotrophin TRK receptor signaling pathway;GO:0009968//negative regulation of signal transduction;GO:0007420//brain development;GO:0008283//cell proliferation;GO:0043241//protein complex disassembly;GO:0033137//negative regulation of peptidyl-serine phosphorylation;GO:0030182//neuron differentiation;GO:0051607//defense response to viru…	K08270//DNA-damage-inducible transcript 4	EPY83747.1//DNA damage-inducible transcript 4 protein-like protein [Camelus ferus];XP_014393897.1//PREDICTED: DNA damage-inducible transcript 4 protein [Myotis brandtii]
MYL6B	101110925	786	12454	1642	-2.93106	0	Down	0	GO:0070062//extracellular exosome	GO:0005509//calcium ion binding	NA	K12751//myosin light chain 6	XP_005680424.1//PREDICTED: myosin light chain 6B [Capra hircus]
FOS	443218	2491	6070	20494	1.74746	0	Up	0	GO:0035976//transcription factor AP-1 complex;GO:0005634//nucleus;GO:0005654//nucleoplasm;GO:0005783//endoplasmic reticulum;GO:0005667//transcription factor complex;GO:0005829//cytosol;GO:0032993//protein-DNA complex	GO:0000978//RNA polymerase II proximal promoter sequence-specific DNA binding;GO:0003677//DNA binding;GO:0046982//protein heterodimerization activity;GO:0001077//transcriptional activator activity, RNA polymerase II proximal promoter sequence-specific DNA binding;GO:0003690//double-stranded DNA binding;GO:0001190//transcriptional activator activity, RNA polymerase II transcription factor binding;…	GO:0035994//response to muscle stretch;GO:0007399//nervous system development;GO:0042493//response to drug;GO:0034614//cellular response to reactive oxygen species;GO:0006355//regulation of transcription, DNA-templated;GO:0045672//positive regulation of osteoclast differentiation;GO:0007179//transforming growth factor beta receptor signaling pathway;GO:0060395//SMAD protein signal transduction;GO…	K04379//proto-oncogene protein c-fos	NP_001159654.1//proto-oncogene c-Fos [Ovis aries]
LOC101113219	101113219	518	13129.5	2695.85	-2.29197	0	Down	0	NA	NA	NA	K02973//small subunit ribosomal protein S23e	EFB25891.1//hypothetical protein PANDA_004337, partial [Ailuropoda melanoleuca]
LOC101116132	101116132	887	39805.8	19607.3	-1.02956	0	Down	0	GO:0031012//extracellular matrix;GO:0070062//extracellular exosome;GO:0005634//nucleus;GO:0005654//nucleoplasm;GO:0005783//endoplasmic reticulum;GO:0005925//focal adhesion;GO:0005737//cytoplasm;GO:0005730//nucleolus;GO:0005829//cytosol;GO:0030529//intracellular ribonucleoprotein complex;GO:0022627//cytosolic small ribosomal subunit	GO:0003723//RNA binding;GO:0048027//mRNA 5'-UTR binding;GO:0003735//structural constituent of ribosome	GO:0030154//cell differentiation;GO:0000184//nuclear-transcribed mRNA catabolic process, nonsense-mediated decay;GO:0002181//cytoplasmic translation;GO:0043066//negative regulation of apoptotic process;GO:0006364//rRNA processing;GO:0006614//SRP-dependent cotranslational protein targeting to membrane;GO:0006413//translational initiation;GO:0019083//viral transcription;GO:0006412//translation	K02984//small subunit ribosomal protein S3Ae	NP_000997.1//40S ribosomal protein S3a isoform 1 [Homo sapiens]
BTG2	100620047	2719	2711	12205	2.1626	0	Up	0	NA	NA	NA	K14443//protein Tob/BTG	DAA21528.1//TPA: B-cell translocation gene 2, anti-proliferative-like [Bos taurus]
OTUD1	101114127	2758	2176	11032	2.33397	0	Up	0	NA	NA	NA	K13716//OTU domain-containing protein 1 [EC:3.4.19.12]	XP_014954931.1//PREDICTED: LOW QUALITY PROTEIN: OTU domain-containing protein 1 isoform X1 [Ovis aries]
RPL30	106990098	513	5783	118.09	-5.62183	0	Down	0	GO:0005840//ribosome	GO:0003735//structural constituent of ribosome	GO:0006412//translation	K02908//large subunit ribosomal protein L30e	OPJ83691.1//60S ribosomal protein L30 [Patagioenas fasciata monilis];XP_022267313.1//60S ribosomal protein L30-like [Canis lupus familiaris]
LOC101107359	101107359	924	87.36	5492.18	5.96629	0	Up	0	GO:0005758//mitochondrial intermembrane space;GO:0005739//mitochondrion;GO:0070469//respiratory chain	GO:0009055//electron transfer activity;GO:0046872//metal ion binding;GO:0020037//heme binding	GO:0043280//positive regulation of cysteine-type endopeptidase activity involved in apoptotic process;GO:0006123//mitochondrial electron transport, cytochrome c to oxygen;GO:0055114//oxidation-reduction process;GO:0006122//mitochondrial electron transport, ubiquinol to cytochrome c;GO:0006915//apoptotic process	K08738//cytochrome c	XP_005960005.1//PREDICTED: cytochrome c-like [Pantholops hodgsonii]
NR4A2	101114494	3314	307	5014	4.02168	0	Up	0	GO:0005634//nucleus;GO:0005654//nucleoplasm;GO:0016607//nuclear speck;GO:0005737//cytoplasm	GO:0003707//steroid hormone receptor activity;GO:0003677//DNA binding;GO:0046982//protein heterodimerization activity;GO:0001077//transcriptional activator activity, RNA polymerase II proximal promoter sequence-specific DNA binding;GO:0035259//glucocorticoid receptor binding;GO:0042803//protein homodimerization activity;GO:0004879//nuclear receptor activity;GO:0046965//retinoid X receptor binding…	GO:0071376//cellular response to corticotropin-releasing hormone stimulus;GO:0008344//adult locomotory behavior;GO:0042053//regulation of dopamine metabolic process;GO:0042416//dopamine biosynthetic process;GO:0000122//negative regulation of transcription from RNA polymerase II promoter;GO:0009791//post-embryonic development;GO:0043085//positive regulation of catalytic activity;GO:2001234//negati…	K08558//nuclear receptor subfamily 4 group A member 2	XP_015102136.1//PREDICTED: nuclear receptor subfamily 4 group A member 2 isoform X6 [Vicugna pacos];NP_006177.1//nuclear receptor subfamily 4 group A member 2 [Homo sapiens];XP_006921144.1//PREDICTED: nuclear receptor subfamily 4 group A member 2 isoform X1 [Pteropus alecto];XP_011992369.1//PREDICTED: nuclear receptor subfamily 4 group A member 2 isoform X2 [Ovis aries]
LOC101123097	101123097	2923	910.26	5884.33	2.68455	0	Up	0	GO:0070937//CRD-mediated mRNA stability complex;GO:0005794//Golgi apparatus;GO:0005829//cytosol;GO:0005743//mitochondrial inner membrane;GO:0005886//plasma membrane	GO:0003723//RNA binding;GO:0003677//DNA binding	GO:0070966//nuclear-transcribed mRNA catabolic process, no-go decay;GO:0006355//regulation of transcription, DNA-templated	K11970//p53-associated parkin-like cytoplasmic protein	BAC65675.1//mKIAA0885 protein, partial [Mus musculus]
NA	BGI_novel_G001472	999	2354.08	8580.98	1.858	0	Up	0	GO:0005634//nucleus	GO:0003677//DNA binding;GO:0003700//DNA binding transcription factor activity	GO:0006351//transcription, DNA-templated	K10050//CCAAT/enhancer binding protein (C/EBP), delta	XP_007464121.1//PREDICTED: CCAAT/enhancer-binding protein delta [Lipotes vexillifer]
FKBP5	101118565	3824	4268	11890	1.47014	0	Up	0	GO:0016020//membrane;GO:0070062//extracellular exosome;GO:0005654//nucleoplasm	GO:0003755//peptidyl-prolyl cis-trans isomerase activity;GO:0031072//heat shock protein binding;GO:0005528//FK506 binding	GO:0061077//chaperone-mediated protein folding	K09571//FK506-binding protein 4/5 [EC:5.2.1.8]	XP_017894445.1//PREDICTED: peptidyl-prolyl cis-trans isomerase FKBP5 isoform X1 [Capra hircus];XP_014958162.1//PREDICTED: peptidyl-prolyl cis-trans isomerase FKBP5 isoform X2 [Ovis aries]
ABRA	101123385	3311	4659	12316	1.39447	0	Up	0	NA	GO:0003779//actin binding	GO:0035025//positive regulation of Rho protein signal transduction	K15271//ATP-dependent DNA helicase HFM1/MER3 [EC:3.6.4.12];K15430//tRNA (guanine10-N2)-methyltransferase [EC:2.1.1.214]	XP_014953326.1//PREDICTED: actin-binding Rho-activating protein [Ovis aries]
NUDT4	101106320	3476	7387	15402	1.05208	0	Up	0	GO:0005634//nucleus;GO:0005737//cytoplasm	GO:0050072//m7G(5')pppN diphosphatase activity;GO:0000298//endopolyphosphatase activity;GO:0008486//diphosphoinositol-polyphosphate diphosphatase activity;GO:0034432//bis(5'-adenosyl)-pentaphosphatase activity;GO:0034431//bis(5'-adenosyl)-hexaphosphatase activity	GO:0071543//diphosphoinositol polyphosphate metabolic process;GO:1901907//diadenosine pentaphosphate catabolic process;GO:1901911//adenosine 5'-(hexahydrogen pentaphosphate) catabolic process;GO:1901909//diadenosine hexaphosphate catabolic process	K07766//diphosphoinositol-polyphosphate diphosphatase [EC:3.6.1.52]	XP_011979212.1//PREDICTED: diphosphoinositol polyphosphate phosphohydrolase 2 isoform X2 [Ovis aries musimon];XP_001495398.4//PREDICTED: diphosphoinositol polyphosphate phosphohydrolase 2 isoform X2 [Equus caballus]
CISH	101119259	2112	1134	5062	2.15031	0	Up	0	GO:0005622//intracellular	NA	GO:0016567//protein ubiquitination;GO:0035556//intracellular signal transduction	K04701//cytokine inducible SH2-containing protein	XP_004018483.1//PREDICTED: cytokine-inducible SH2-containing protein isoform X1 [Ovis aries]
ATF3	101116073	2017	892	4083	2.18654	0	Up	0	GO:0005730//nucleolus;GO:1990622//CHOP-ATF3 complex	GO:0000978//RNA polymerase II proximal promoter sequence-specific DNA binding;GO:0046982//protein heterodimerization activity;GO:0042803//protein homodimerization activity;GO:0001078//transcriptional repressor activity, RNA polymerase II proximal promoter sequence-specific DNA binding	GO:1990440//positive regulation of transcription from RNA polymerase II promoter in response to endoplasmic reticulum stress;GO:0070373//negative regulation of ERK1 and ERK2 cascade;GO:0034198//cellular response to amino acid starvation;GO:0035914//skeletal muscle cell differentiation;GO:1903984//positive regulation of TRAIL-activated apoptotic signaling pathway;GO:0006094//gluconeogenesis;GO:003…	K09032//activating transcription factor 3	XP_017916236.1//PREDICTED: cyclic AMP-dependent transcription factor ATF-3 isoform X1 [Capra hircus];XP_004013947.2//PREDICTED: cyclic AMP-dependent transcription factor ATF-3 isoform X2 [Ovis aries];EPY74393.1//hypothetical protein CB1_002060003 [Camelus ferus];XP_006073153.1//PREDICTED: cyclic AMP-dependent transcription factor ATF-3 isoform X3 [Bubalus bubalis]
C9H8orf22	101112325	7466	3626.41	8369.76	1.19867	0	Up	0	NA	NA	GO:0030154//cell differentiation;GO:0007275//multicellular organism development;GO:0001708//cell fate specification;GO:0031017//exocrine pancreas development	K08474//taste receptor type 2	XP_004011721.2//PREDICTED: pancreatic progenitor cell differentiation and proliferation factor-like protein isoform X1 [Ovis aries];XP_012039033.1//PREDICTED: pancreatic progenitor cell differentiation and proliferation factor-like protein isoform X2 [Ovis aries];XP_006063482.1//PREDICTED: pancreatic progenitor cell differentiation and proliferation factor-like protein [Bubalus bubalis]
LOC101118649	101118649	831	8056.84	3579.92	-1.17826	0	Down	0	GO:0005840//ribosome;GO:0016020//membrane;GO:0030425//dendrite;GO:0005654//nucleoplasm;GO:0005634//nucleus;GO:0005737//cytoplasm;GO:0015935//small ribosomal subunit;GO:0048471//perinuclear region of cytoplasm;GO:0044297//cell body;GO:0005730//nucleolus;GO:0005829//cytosol;GO:0030529//intracellular ribonucleoprotein complex;GO:0022627//cytosolic small ribosomal subunit;GO:0036464//cytoplasmic ribo…	GO:0003729//mRNA binding;GO:0003723//RNA binding;GO:0003735//structural constituent of ribosome;GO:0019901//protein kinase binding	GO:0000278//mitotic cell cycle;GO:0033077//T cell differentiation in thymus;GO:0001890//placenta development;GO:0042274//ribosomal small subunit biogenesis;GO:0042593//glucose homeostasis;GO:0000028//ribosomal small subunit assembly;GO:0043065//positive regulation of apoptotic process;GO:0048821//erythrocyte development;GO:0006924//activation-induced cell death of T cells;GO:0071361//cellular res…	K02991//small subunit ribosomal protein S6e	XP_019833198.1//PREDICTED: 40S ribosomal protein S6 [Bos indicus]
CYP1A1	100170113	2585	1318.78	4459.57	1.74973	0	Up	0	GO:0031090//organelle membrane;GO:0005789//endoplasmic reticulum membrane	GO:0020037//heme binding;GO:0005506//iron ion binding;GO:0070330//aromatase activity	NA	K07408//cytochrome P450 family 1 subfamily A polypeptide 1 [EC:1.14.14.1]	NP_001123377.1//cytochrome P450 1A1 [Ovis aries]
RPS25	443521	445	375.02	2478.19	2.71627	0	Up	0	GO:0031012//extracellular matrix;GO:0070062//extracellular exosome;GO:0005840//ribosome;GO:0005634//nucleus;GO:0005654//nucleoplasm;GO:0015935//small ribosomal subunit;GO:0005730//nucleolus;GO:0005829//cytosol;GO:0022627//cytosolic small ribosomal subunit;GO:0005844//polysome	GO:0003723//RNA binding;GO:0003735//structural constituent of ribosome	GO:0034198//cellular response to amino acid starvation;GO:0006413//translational initiation;GO:0006614//SRP-dependent cotranslational protein targeting to membrane;GO:0000028//ribosomal small subunit assembly;GO:0019083//viral transcription;GO:0006412//translation;GO:0000184//nuclear-transcribed mRNA catabolic process, nonsense-mediated decay;GO:0006364//rRNA processing	K02975//small subunit ribosomal protein S25e	XP_012363578.1//PREDICTED: LOW QUALITY PROTEIN: 40S ribosomal protein S25-like [Nomascus leucogenys]
CREM	100125358	2096	4490	9229	1.03148	0	Up	0	GO:0005634//nucleus;GO:0005667//transcription factor complex	GO:0003677//DNA binding;GO:0000977//RNA polymerase II regulatory region sequence-specific DNA binding;GO:0003700//DNA binding transcription factor activity	GO:0000122//negative regulation of transcription from RNA polymerase II promoter;GO:0045944//positive regulation of transcription from RNA polymerase II promoter;GO:0006351//transcription, DNA-templated;GO:0007283//spermatogenesis;GO:0006687//glycosphingolipid metabolic process	K09052//cAMP response element modulator	XP_014705156.1//PREDICTED: cAMP-responsive element modulator isoform X24 [Equus asinus];XP_012043418.1//PREDICTED: cAMP-responsive element modulator isoform X4 [Ovis aries];XP_019828541.1//PREDICTED: cAMP-responsive element modulator isoform X5 [Bos indicus];XP_012043414.1//PREDICTED: cAMP-responsive element modulator isoform X1 [Ovis aries];NP_001098405.1//cAMP-responsive element modulator [Ovis…
PTGR1	101112113	1351	7538.59	3464.18	-1.12976	0	Down	0	GO:0070062//extracellular exosome;GO:0005829//cytosol;GO:0005737//cytoplasm	GO:0032440//2-alkenal reductase [NAD(P)] activity;GO:0036185//13-lipoxin reductase activity;GO:0097257//leukotriene B4 12-hydroxy dehydrogenase activity;GO:0036132//13-prostaglandin reductase activity;GO:0047522//15-oxoprostaglandin 13-oxidase activity	GO:0006691//leukotriene metabolic process;GO:2001300//lipoxin metabolic process	K13948//prostaglandin reductase 1 [EC:1.3.1.74 1.3.1.48]	XP_004004063.1//PREDICTED: prostaglandin reductase 1 [Ovis aries]
NA	BGI_novel_G000008	15862	2055.53	5412.77	1.38888	0	Up	0	GO:0005743//mitochondrial inner membrane;GO:0016021//integral component of membrane;GO:0070469//respiratory chain	GO:0008137//NADH dehydrogenase (ubiquinone) activity	GO:0042773//ATP synthesis coupled electron transport	K02256//cytochrome c oxidase subunit 1 [EC:1.9.3.1];K03883//NADH-ubiquinone oxidoreductase chain 5 [EC:1.6.5.3]	YP_009114211.1//NADH dehydrogenase subunit 5 (mitochondrion) [Ovis vignei]
ARRDC3	101107094	4175	2003	5316	1.4002	0	Up	0	GO:0005764//lysosome;GO:0005886//plasma membrane;GO:0005769//early endosome	GO:0031699//beta-3 adrenergic receptor binding	GO:0001659//temperature homeostasis;GO:0090327//negative regulation of locomotion involved in locomotory behavior;GO:0043588//skin development;GO:0031651//negative regulation of heat generation;GO:0071879//positive regulation of adrenergic receptor signaling pathway;GO:0051443//positive regulation of ubiquitin-protein transferase activity;GO:0044252//negative regulation of multicellular organisma…	K20910//thioredoxin-interacting protein	EPY78536.1//arrestin domain-containing protein 3 [Camelus ferus];XP_020940187.1//arrestin domain-containing protein 3 isoform X2 [Sus scrofa];XP_015427130.1//PREDICTED: arrestin domain-containing protein 3 isoform X2 [Myotis davidii]
DDO	101111973	2238	4284.77	8695.58	1.01309	0	Up	0	NA	NA	NA	K00272//D-aspartate oxidase [EC:1.4.3.1]	XP_004011256.2//PREDICTED: LOW QUALITY PROTEIN: D-aspartate oxidase isoform X1 [Ovis aries];XP_011993127.1//PREDICTED: LOW QUALITY PROTEIN: D-aspartate oxidase isoform X2 [Ovis aries musimon]
MYOD1	443405	2022	6555	2985	-1.14284	5.61797e-302	Down	8.83955e-304	GO:0005634//nucleus;GO:0005667//transcription factor complex	GO:0003677//DNA binding;GO:0003682//chromatin binding;GO:0031490//chromatin DNA binding;GO:0008134//transcription factor binding;GO:0003700//DNA binding transcription factor activity;GO:0046983//protein dimerization activity;GO:0001047//core promoter binding	GO:0051146//striated muscle cell differentiation;GO:0006355//regulation of transcription, DNA-templated;GO:0000381//regulation of alternative mRNA splicing, via spliceosome;GO:0006351//transcription, DNA-templated;GO:0007517//muscle organ development;GO:0007518//myoblast fate determination;GO:0045445//myoblast differentiation;GO:0051149//positive regulation of muscle cell differentiation;GO:00439…	K09064//myogenic factor 3	NP_001009390.1//myoblast determination protein 1 [Ovis aries]
GADD45G	100885762	885	1306	3921	1.57809	1.36782e-294	Up	2.26546e-296	GO:0005634//nucleus;GO:0005737//cytoplasm	NA	GO:0046330//positive regulation of JNK cascade;GO:1900745//positive regulation of p38MAPK cascade;GO:0043065//positive regulation of apoptotic process;GO:0000185//activation of MAPKKK activity;GO:0006950//response to stress;GO:0051726//regulation of cell cycle	K04402//growth arrest and DNA-damage-inducible protein	XP_005408930.1//PREDICTED: growth arrest and DNA damage-inducible protein GADD45 gamma [Chinchilla lanigera];XP_005972212.1//PREDICTED: growth arrest and DNA damage-inducible protein GADD45 gamma [Pantholops hodgsonii]
NA	BGI_novel_G001030	3285	1051.97	3376.99	1.67467	2.29197e-276	Up	4.02386e-278	NA	NA	NA	K09228//KRAB domain-containing zinc finger protein;K00915//inositol-polyphosphate multikinase [EC:2.7.1.140 2.7.1.151];K08111//glypican 5	CAA10770.1//reverse transcriptase-like [Bos taurus]
[truncated: 594 more rows]

## Sheet: AM1 vs. HM1 DEGs
the differential expressed genes in response to different breeds at -5℃
[truncated: 1,011 more rows]

## Sheet: HM2 vs. AM2 DEGs
the differential expressed genes in response to different breeds at 20℃
[truncated: 1,360 more rows]
