# Supplementary material for: Transcriptome analysis revealed potential genes involved in thermogenesis in muscle tissue in cold-exposed lambs
Source: Front Genet. 2022 Oct 21;13:1017458. doi: 10.3389/fgene.2022.1017458 (PMC9634817; doi:10.3389/fgene.2022.1017458)
Supplement: Supplementary file 4 [file Table4.XLSX]

## Sheet: AM1vs.AM2
	Pathway	DEGs genes with pathway annotation (886)	All genes with pathway annotation (24654)	Qvalue	Pathway ID	Level 1	Level 2
1	Viral myocarditis	46 (5.19%)	281 (1.14%)	1.85837e-15	ko05416	Human Diseases	Cardiovascular diseases
2	Allograft rejection	33 (3.72%)	159 (0.64%)	2.47546e-14	ko05330	Human Diseases	Immune diseases
3	Autoimmune thyroid disease	35 (3.95%)	180 (0.73%)	2.47546e-14	ko05320	Human Diseases	Immune diseases
4	Staphylococcus aureus infection	38 (4.29%)	225 (0.91%)	1.26789e-13	ko05150	Human Diseases	Infectious diseases: Bacterial
5	Graft-versus-host disease	29 (3.27%)	145 (0.59%)	2.54448e-12	ko05332	Human Diseases	Immune diseases
6	Intestinal immune network for IgA production	28 (3.16%)	141 (0.57%)	7.02097e-12	ko04672	Organismal Systems	Immune system
7	Asthma	26 (2.93%)	126 (0.51%)	1.74522e-11	ko05310	Human Diseases	Immune diseases
8	Type I diabetes mellitus	29 (3.27%)	161 (0.65%)	2.63337e-11	ko04940	Human Diseases	Endocrine and metabolic diseases
9	Antigen processing and presentation	34 (3.84%)	242 (0.98%)	3.80432e-10	ko04612	Organismal Systems	Immune system
10	Malaria	25 (2.82%)	142 (0.58%)	1.36159e-09	ko05144	Human Diseases	Infectious diseases: Parasitic
11	Complement and coagulation cascades	32 (3.61%)	230 (0.93%)	1.628e-09	ko04610	Organismal Systems	Immune system
12	Rheumatoid arthritis	30 (3.39%)	208 (0.84%)	2.40436e-09	ko05323	Human Diseases	Immune diseases
13	Systemic lupus erythematosus	31 (3.5%)	259 (1.05%)	1.16356e-07	ko05322	Human Diseases	Immune diseases
14	NF-kappa B signaling pathway	27 (3.05%)	214 (0.87%)	3.42168e-07	ko04064	Environmental Information Processing	Signal transduction
15	Calcium signaling pathway	39 (4.4%)	405 (1.64%)	5.51134e-07	ko04020	Environmental Information Processing	Signal transduction
16	Inflammatory bowel disease (IBD)	22 (2.48%)	153 (0.62%)	5.98973e-07	ko05321	Human Diseases	Immune diseases
17	Chagas disease (American trypanosomiasis)	26 (2.93%)	213 (0.86%)	1.02242e-06	ko05142	Human Diseases	Infectious diseases: Parasitic
18	Cell adhesion molecules (CAMs)	47 (5.3%)	577 (2.34%)	3.07033e-06	ko04514	Environmental Information Processing	Signaling molecules and interaction
19	Th1 and Th2 cell differentiation	25 (2.82%)	217 (0.88%)	5.02613e-06	ko04658	Organismal Systems	Immune system
20	Measles	27 (3.05%)	269 (1.09%)	2.54249e-05	ko05162	Human Diseases	Infectious diseases: Viral
21	Th17 cell differentiation	23 (2.6%)	208 (0.84%)	2.73341e-05	ko04659	Organismal Systems	Immune system
22	Bile secretion	19 (2.14%)	159 (0.64%)	6.47363e-05	ko04976	Organismal Systems	Digestive system
23	Arrhythmogenic right ventricular cardiomyopathy (ARVC)	62 (7%)	960 (3.89%)	8.68097e-05	ko05412	Human Diseases	Cardiovascular diseases
24	Transcriptional misregulation in cancer	33 (3.72%)	399 (1.62%)	0.00011198	ko05202	Human Diseases	Cancers: Overview
25	Leishmaniasis	15 (1.69%)	111 (0.45%)	0.000124727	ko05140	Human Diseases	Infectious diseases: Parasitic
26	HTLV-I infection	38 (4.29%)	495 (2.01%)	0.000124727	ko05166	Human Diseases	Infectious diseases: Viral
27	Linoleic acid metabolism	11 (1.24%)	63 (0.26%)	0.00015233	ko00591	Metabolism	Lipid metabolism
28	Kaposi's sarcoma-associated herpesvirus infection	29 (3.27%)	337 (1.37%)	0.000158173	ko05167	Human Diseases	Infectious diseases: Viral
29	Arachidonic acid metabolism	18 (2.03%)	160 (0.65%)	0.000200278	ko00590	Metabolism	Lipid metabolism
30	T cell receptor signaling pathway	21 (2.37%)	212 (0.86%)	0.00028673	ko04660	Organismal Systems	Immune system
31	Phagosome	26 (2.93%)	304 (1.23%)	0.000431968	ko04145	Cellular Processes	Transport and catabolism
32	Leukocyte transendothelial migration	63 (7.11%)	1052 (4.27%)	0.000517593	ko04670	Organismal Systems	Immune system
33	Caffeine metabolism	4 (0.45%)	8 (0.03%)	0.000951577	ko00232	Metabolism	Biosynthesis of other secondary metabolites
34	Endometrial cancer	56 (6.32%)	927 (3.76%)	0.00100439	ko05213	Human Diseases	Cancers: Specific types
35	Retinol metabolism	16 (1.81%)	155 (0.63%)	0.0013235	ko00830	Metabolism	Metabolism of cofactors and vitamins
36	Chemical carcinogenesis	16 (1.81%)	157 (0.64%)	0.00149384	ko05204	Human Diseases	Cancers: Overview
37	Hippo signaling pathway	63 (7.11%)	1100 (4.46%)	0.00156299	ko04390	Environmental Information Processing	Signal transduction
38	ABC transporters	14 (1.58%)	128 (0.52%)	0.00169157	ko02010	Environmental Information Processing	Membrane transport
39	Pathways in cancer	103 (11.63%)	2048 (8.31%)	0.00242915	ko05200	Human Diseases	Cancers: Overview
40	Bacterial invasion of epithelial cells	58 (6.55%)	1029 (4.17%)	0.00382892	ko05100	Human Diseases	Infectious diseases: Bacterial
41	Tuberculosis	27 (3.05%)	375 (1.52%)	0.00395612	ko05152	Human Diseases	Infectious diseases: Bacterial
42	Antifolate resistance	10 (1.13%)	80 (0.32%)	0.00418127	ko01523	Human Diseases	Drug resistance: Antineoplastic
43	Steroid hormone biosynthesis	15 (1.69%)	159 (0.64%)	0.00449402	ko00140	Metabolism	Lipid metabolism
44	Adherens junction	59 (6.66%)	1081 (4.38%)	0.00681358	ko04520	Cellular Processes	Cellular community - eukaryotes
45	PPAR signaling pathway	12 (1.35%)	118 (0.48%)	0.00758192	ko03320	Organismal Systems	Endocrine system
46	Inflammatory mediator regulation of TRP channels	15 (1.69%)	171 (0.69%)	0.00877238	ko04750	Organismal Systems	Sensory system
47	African trypanosomiasis	7 (0.79%)	47 (0.19%)	0.00877238	ko05143	Human Diseases	Infectious diseases: Parasitic
48	Alzheimer's disease	25 (2.82%)	363 (1.47%)	0.00991476	ko05010	Human Diseases	Neurodegenerative diseases
49	Pertussis	12 (1.35%)	125 (0.51%)	0.0112246	ko05133	Human Diseases	Infectious diseases: Bacterial
50	Metabolism of xenobiotics by cytochrome P450	12 (1.35%)	125 (0.51%)	0.0112246	ko00980	Metabolism	Xenobiotics biodegradation and metabolism
51	Thyroid hormone synthesis	12 (1.35%)	126 (0.51%)	0.0117747	ko04918	Organismal Systems	Endocrine system
52	p53 signaling pathway	15 (1.69%)	180 (0.73%)	0.0129841	ko04115	Cellular Processes	Cell growth and death
53	Butanoate metabolism	6 (0.68%)	44 (0.18%)	0.0267343	ko00650	Metabolism	Carbohydrate metabolism
54	Non-alcoholic fatty liver disease (NAFLD)	19 (2.14%)	273 (1.11%)	0.0272259	ko04932	Human Diseases	Endocrine and metabolic diseases
55	Ovarian steroidogenesis	9 (1.02%)	90 (0.37%)	0.0278887	ko04913	Organismal Systems	Endocrine system
56	ECM-receptor interaction	27 (3.05%)	442 (1.79%)	0.0297403	ko04512	Environmental Information Processing	Signaling molecules and interaction
57	Tyrosine metabolism	8 (0.9%)	78 (0.32%)	0.0361769	ko00350	Metabolism	Amino acid metabolism
58	Legionellosis	11 (1.24%)	129 (0.52%)	0.0361769	ko05134	Human Diseases	Infectious diseases: Bacterial
59	Taste transduction	46 (5.19%)	888 (3.6%)	0.0446457	ko04742	Organismal Systems	Sensory system
60	Platinum drug resistance	12 (1.35%)	152 (0.62%)	0.0451512	ko01524	Human Diseases	Drug resistance: Antineoplastic

## Sheet: HM1vs.HM2
#	Pathway	DEGs genes with pathway annotation (573)	All genes with pathway annotation (24654)	Qvalue	Pathway ID	Level 1	Level 2
1	Asthma	24 (4.19%)	126 (0.51%)	4.64388e-13	ko05310	Human Diseases	Immune diseases
2	Rheumatoid arthritis	29 (5.06%)	208 (0.84%)	1.30963e-12	ko05323	Human Diseases	Immune diseases
3	Autoimmune thyroid disease	27 (4.71%)	180 (0.73%)	1.30963e-12	ko05320	Human Diseases	Immune diseases
4	Intestinal immune network for IgA production	24 (4.19%)	141 (0.57%)	1.6264e-12	ko04672	Organismal Systems	Immune system
5	Allograft rejection	24 (4.19%)	159 (0.64%)	2.01925e-11	ko05330	Human Diseases	Immune diseases
6	Staphylococcus aureus infection	28 (4.89%)	225 (0.91%)	2.51804e-11	ko05150	Human Diseases	Infectious diseases: Bacterial
7	Viral myocarditis	30 (5.24%)	281 (1.14%)	1.7476e-10	ko05416	Human Diseases	Cardiovascular diseases
8	Graft-versus-host disease	21 (3.66%)	145 (0.59%)	8.49953e-10	ko05332	Human Diseases	Immune diseases
9	Antifolate resistance	16 (2.79%)	80 (0.32%)	1.23745e-09	ko01523	Human Diseases	Drug resistance: Antineoplastic
10	Inflammatory bowel disease (IBD)	21 (3.66%)	153 (0.62%)	1.92102e-09	ko05321	Human Diseases	Immune diseases
11	Type I diabetes mellitus	21 (3.66%)	161 (0.65%)	4.61798e-09	ko04940	Human Diseases	Endocrine and metabolic diseases
12	Malaria	19 (3.32%)	142 (0.58%)	2.01071e-08	ko05144	Human Diseases	Infectious diseases: Parasitic
13	Th17 cell differentiation	22 (3.84%)	208 (0.84%)	8.2046e-08	ko04659	Organismal Systems	Immune system
14	ABC transporters	17 (2.97%)	128 (0.52%)	1.49106e-07	ko02010	Environmental Information Processing	Membrane transport
15	Th1 and Th2 cell differentiation	22 (3.84%)	217 (0.88%)	1.56219e-07	ko04658	Organismal Systems	Immune system
16	Systemic lupus erythematosus	23 (4.01%)	259 (1.05%)	8.18913e-07	ko05322	Human Diseases	Immune diseases
17	NF-kappa B signaling pathway	20 (3.49%)	214 (0.87%)	2.52183e-06	ko04064	Environmental Information Processing	Signal transduction
18	Transcriptional misregulation in cancer	28 (4.89%)	399 (1.62%)	3.88685e-06	ko05202	Human Diseases	Cancers: Overview
19	Antigen processing and presentation	21 (3.66%)	242 (0.98%)	3.88685e-06	ko04612	Organismal Systems	Immune system
20	Measles	22 (3.84%)	269 (1.09%)	5.36102e-06	ko05162	Human Diseases	Infectious diseases: Viral
21	Chagas disease (American trypanosomiasis)	19 (3.32%)	213 (0.86%)	8.53227e-06	ko05142	Human Diseases	Infectious diseases: Parasitic
22	Bile secretion	16 (2.79%)	159 (0.64%)	1.2653e-05	ko04976	Organismal Systems	Digestive system
23	Calcium signaling pathway	26 (4.54%)	405 (1.64%)	4.28405e-05	ko04020	Environmental Information Processing	Signal transduction
24	T cell receptor signaling pathway	17 (2.97%)	212 (0.86%)	0.000120309	ko04660	Organismal Systems	Immune system
25	HTLV-I infection	28 (4.89%)	495 (2.01%)	0.000180334	ko05166	Human Diseases	Infectious diseases: Viral
26	cAMP signaling pathway	22 (3.84%)	377 (1.53%)	0.000848028	ko04024	Environmental Information Processing	Signal transduction
27	Bacterial invasion of epithelial cells	44 (7.68%)	1029 (4.17%)	0.000848028	ko05100	Human Diseases	Infectious diseases: Bacterial
28	Hippo signaling pathway	46 (8.03%)	1100 (4.46%)	0.00094912	ko04390	Environmental Information Processing	Signal transduction
29	Hematopoietic cell lineage	12 (2.09%)	155 (0.63%)	0.00266591	ko04640	Organismal Systems	Immune system
30	Endometrial cancer	39 (6.81%)	927 (3.76%)	0.00266591	ko05213	Human Diseases	Cancers: Specific types
31	Cell adhesion molecules (CAMs)	27 (4.71%)	577 (2.34%)	0.00457451	ko04514	Environmental Information Processing	Signaling molecules and interaction
32	Arrhythmogenic right ventricular cardiomyopathy (ARVC)	39 (6.81%)	960 (3.89%)	0.00492375	ko05412	Human Diseases	Cardiovascular diseases
33	Caffeine metabolism	3 (0.52%)	8 (0.03%)	0.00538061	ko00232	Metabolism	Biosynthesis of other secondary metabolites
34	Ras signaling pathway	30 (5.24%)	724 (2.94%)	0.0144843	ko04014	Environmental Information Processing	Signal transduction
35	Rap1 signaling pathway	29 (5.06%)	696 (2.82%)	0.0153647	ko04015	Environmental Information Processing	Signal transduction
36	Adherens junction	40 (6.98%)	1081 (4.38%)	0.0208841	ko04520	Cellular Processes	Cellular community - eukaryotes
37	Pathways in cancer	66 (11.52%)	2048 (8.31%)	0.0314014	ko05200	Human Diseases	Cancers: Overview
38	Nitrogen metabolism	4 (0.7%)	29 (0.12%)	0.0314014	ko00910	Metabolism	Energy metabolism
39	Leishmaniasis	8 (1.4%)	111 (0.45%)	0.0314014	ko05140	Human Diseases	Infectious diseases: Parasitic
40	Leukocyte transendothelial migration	38 (6.63%)	1052 (4.27%)	0.0351579	ko04670	Organismal Systems	Immune system

## Sheet: AM1vs.HM1
#	Pathway	DEGs genes with pathway annotation (909)	All genes with pathway annotation (24654)	Q-value	Pathway ID	Level 1	Level 2
1	Autoimmune thyroid disease	37 (4.07%)	180 (0.73%)	3.24955e-15	ko05320	Human Diseases	Immune diseases
2	Asthma	31 (3.41%)	126 (0.51%)	3.24955e-15	ko05310	Human Diseases	Immune diseases
3	Allograft rejection	33 (3.63%)	159 (0.64%)	4.74021e-14	ko05330	Human Diseases	Immune diseases
4	Graft-versus-host disease	31 (3.41%)	145 (0.59%)	1.14792e-13	ko05332	Human Diseases	Immune diseases
5	Staphylococcus aureus infection	38 (4.18%)	225 (0.91%)	2.21646e-13	ko05150	Human Diseases	Infectious diseases: Bacterial
6	Intestinal immune network for IgA production	30 (3.3%)	141 (0.57%)	2.51391e-13	ko04672	Organismal Systems	Immune system
7	Inflammatory bowel disease (IBD)	31 (3.41%)	153 (0.62%)	3.17958e-13	ko05321	Human Diseases	Immune diseases
8	Viral myocarditis	42 (4.62%)	281 (1.14%)	4.13143e-13	ko05416	Human Diseases	Cardiovascular diseases
9	Type I diabetes mellitus	31 (3.41%)	161 (0.65%)	1.07852e-12	ko04940	Human Diseases	Endocrine and metabolic diseases
10	Rheumatoid arthritis	34 (3.74%)	208 (0.84%)	8.31729e-12	ko05323	Human Diseases	Immune diseases
11	Antigen processing and presentation	36 (3.96%)	242 (0.98%)	2.77953e-11	ko04612	Organismal Systems	Immune system
12	Systemic lupus erythematosus	35 (3.85%)	259 (1.05%)	8.51515e-10	ko05322	Human Diseases	Immune diseases
13	Malaria	25 (2.75%)	142 (0.58%)	1.73436e-09	ko05144	Human Diseases	Infectious diseases: Parasitic
14	Th17 cell differentiation	29 (3.19%)	208 (0.84%)	1.66804e-08	ko04659	Organismal Systems	Immune system
15	NF-kappa B signaling pathway	29 (3.19%)	214 (0.87%)	3.05586e-08	ko04064	Environmental Information Processing	Signal transduction
16	Calcium signaling pathway	42 (4.62%)	405 (1.64%)	3.41865e-08	ko04020	Environmental Information Processing	Signal transduction
17	Th1 and Th2 cell differentiation	29 (3.19%)	217 (0.88%)	3.74031e-08	ko04658	Organismal Systems	Immune system
18	Measles	32 (3.52%)	269 (1.09%)	9.86926e-08	ko05162	Human Diseases	Infectious diseases: Viral
19	Chagas disease (American trypanosomiasis)	27 (2.97%)	213 (0.86%)	3.73277e-07	ko05142	Human Diseases	Infectious diseases: Parasitic
20	HTLV-I infection	45 (4.95%)	495 (2.01%)	4.24995e-07	ko05166	Human Diseases	Infectious diseases: Viral
21	Cell adhesion molecules (CAMs)	49 (5.39%)	577 (2.34%)	8.43482e-07	ko04514	Environmental Information Processing	Signaling molecules and interaction
22	T cell receptor signaling pathway	25 (2.75%)	212 (0.86%)	4.30741e-06	ko04660	Organismal Systems	Immune system
23	Bile secretion	21 (2.31%)	159 (0.64%)	5.45964e-06	ko04976	Organismal Systems	Digestive system
24	ABC transporters	18 (1.98%)	128 (0.52%)	1.36814e-05	ko02010	Environmental Information Processing	Membrane transport
25	Antifolate resistance	14 (1.54%)	80 (0.32%)	1.42732e-05	ko01523	Human Diseases	Drug resistance: Antineoplastic
26	Hippo signaling pathway	71 (7.81%)	1100 (4.46%)	3.94093e-05	ko04390	Environmental Information Processing	Signal transduction
27	Transcriptional misregulation in cancer	33 (3.63%)	399 (1.62%)	0.000161564	ko05202	Human Diseases	Cancers: Overview
28	Endometrial cancer	60 (6.6%)	927 (3.76%)	0.000194881	ko05213	Human Diseases	Cancers: Specific types
29	Arrhythmogenic right ventricular cardiomyopathy (ARVC)	61 (6.71%)	960 (3.89%)	0.000276452	ko05412	Human Diseases	Cardiovascular diseases
30	Bacterial invasion of epithelial cells	63 (6.93%)	1029 (4.17%)	0.000589875	ko05100	Human Diseases	Infectious diseases: Bacterial
31	Nitrogen metabolism	7 (0.77%)	29 (0.12%)	0.000655584	ko00910	Metabolism	Energy metabolism
32	Rap1 signaling pathway	46 (5.06%)	696 (2.82%)	0.000984857	ko04015	Environmental Information Processing	Signal transduction
33	Adherens junction	64 (7.04%)	1081 (4.38%)	0.00122226	ko04520	Cellular Processes	Cellular community - eukaryotes
34	Leukocyte transendothelial migration	62 (6.82%)	1052 (4.27%)	0.00170192	ko04670	Organismal Systems	Immune system
35	Pathways in cancer	106 (11.66%)	2048 (8.31%)	0.00191442	ko05200	Human Diseases	Cancers: Overview
36	Gastric cancer	83 (9.13%)	1527 (6.19%)	0.00207282	ko05226	Human Diseases	Cancers: Specific types
37	Steroid hormone biosynthesis	16 (1.76%)	159 (0.64%)	0.00215903	ko00140	Metabolism	Lipid metabolism
38	Complement and coagulation cascades	20 (2.2%)	230 (0.93%)	0.00277793	ko04610	Organismal Systems	Immune system
39	Pancreatic secretion	18 (1.98%)	197 (0.8%)	0.00284182	ko04972	Organismal Systems	Digestive system
40	cAMP signaling pathway	28 (3.08%)	377 (1.53%)	0.00284182	ko04024	Environmental Information Processing	Signal transduction
41	Ras signaling pathway	45 (4.95%)	724 (2.94%)	0.0034774	ko04014	Environmental Information Processing	Signal transduction
42	Tyrosine metabolism	10 (1.1%)	78 (0.32%)	0.00400873	ko00350	Metabolism	Amino acid metabolism
43	Chemical carcinogenesis	15 (1.65%)	157 (0.64%)	0.00492826	ko05204	Human Diseases	Cancers: Overview
44	Taste transduction	51 (5.61%)	888 (3.6%)	0.00832224	ko04742	Organismal Systems	Sensory system
45	Folate biosynthesis	10 (1.1%)	89 (0.36%)	0.0105222	ko00790	Metabolism	Metabolism of cofactors and vitamins
46	Alzheimer's disease	25 (2.75%)	363 (1.47%)	0.0140472	ko05010	Human Diseases	Neurodegenerative diseases
47	Metabolism of xenobiotics by cytochrome P450	12 (1.32%)	125 (0.51%)	0.0142212	ko00980	Metabolism	Xenobiotics biodegradation and metabolism
48	Peroxisome	83 (9.13%)	1656 (6.72%)	0.0165916	ko04146	Cellular Processes	Transport and catabolism
49	Parkinson's disease	18 (1.98%)	235 (0.95%)	0.0172206	ko05012	Human Diseases	Neurodegenerative diseases
50	Cardiac muscle contraction	12 (1.32%)	133 (0.54%)	0.022315	ko04260	Organismal Systems	Circulatory system
51	Retinol metabolism	13 (1.43%)	155 (0.63%)	0.0285193	ko00830	Metabolism	Metabolism of cofactors and vitamins
52	Metabolic pathways	116 (12.76%)	2501 (10.14%)	0.0316458	ko01100	Metabolism	Global and overview maps
53	Non-alcoholic fatty liver disease (NAFLD)	19 (2.09%)	273 (1.11%)	0.0348854	ko04932	Human Diseases	Endocrine and metabolic diseases
54	Arachidonic acid metabolism	13 (1.43%)	160 (0.65%)	0.0350353	ko00590	Metabolism	Lipid metabolism
55	Phenylalanine metabolism	6 (0.66%)	47 (0.19%)	0.0389478	ko00360	Metabolism	Amino acid metabolism
56	Primary bile acid biosynthesis	6 (0.66%)	48 (0.19%)	0.0423852	ko00120	Metabolism	Lipid metabolism
57	Glycosphingolipid biosynthesis - ganglio series	4 (0.44%)	23 (0.09%)	0.0477527	ko00604	Metabolism	Glycan biosynthesis and metabolism

## Sheet: AM2vs.HM2
#	Pathway	DEGs genes with pathway annotation (1261)	All genes with pathway annotation (24654)	Q-value	Pathway ID	Level 1	Level 2
1	Staphylococcus aureus infection	54 (4.28%)	225 (0.91%)	1.79101e-19	ko05150	Human Diseases	Infectious diseases: Bacterial
2	Asthma	31 (2.46%)	126 (0.51%)	2.5228e-11	ko05310	Human Diseases	Immune diseases
3	Autoimmune thyroid disease	37 (2.93%)	180 (0.73%)	3.21831e-11	ko05320	Human Diseases	Immune diseases
4	Allograft rejection	34 (2.7%)	159 (0.64%)	6.70185e-11	ko05330	Human Diseases	Immune diseases
5	Calcium signaling pathway	56 (4.44%)	405 (1.64%)	7.86383e-10	ko04020	Environmental Information Processing	Signal transduction
6	Intestinal immune network for IgA production	30 (2.38%)	141 (0.57%)	1.11041e-09	ko04672	Organismal Systems	Immune system
7	Malaria	30 (2.38%)	142 (0.58%)	1.1485e-09	ko05144	Human Diseases	Infectious diseases: Parasitic
8	Viral myocarditis	44 (3.49%)	281 (1.14%)	1.32286e-09	ko05416	Human Diseases	Cardiovascular diseases
9	Graft-versus-host disease	29 (2.3%)	145 (0.59%)	7.6633e-09	ko05332	Human Diseases	Immune diseases
10	Rheumatoid arthritis	35 (2.78%)	208 (0.84%)	1.47391e-08	ko05323	Human Diseases	Immune diseases
11	Type I diabetes mellitus	29 (2.3%)	161 (0.65%)	8.14361e-08	ko04940	Human Diseases	Endocrine and metabolic diseases
12	NF-kappa B signaling pathway	34 (2.7%)	214 (0.87%)	1.00613e-07	ko04064	Environmental Information Processing	Signal transduction
13	Systemic lupus erythematosus	38 (3.01%)	259 (1.05%)	1.13731e-07	ko05322	Human Diseases	Immune diseases
14	Inflammatory bowel disease (IBD)	27 (2.14%)	153 (0.62%)	3.50499e-07	ko05321	Human Diseases	Immune diseases
15	Cell adhesion molecules (CAMs)	62 (4.92%)	577 (2.34%)	6.02173e-07	ko04514	Environmental Information Processing	Signaling molecules and interaction
16	Antifolate resistance	17 (1.35%)	80 (0.32%)	9.07699e-06	ko01523	Human Diseases	Drug resistance: Antineoplastic
17	Transcriptional misregulation in cancer	45 (3.57%)	399 (1.62%)	1.09528e-05	ko05202	Human Diseases	Cancers: Overview
18	Antigen processing and presentation	32 (2.54%)	242 (0.98%)	1.4466e-05	ko04612	Organismal Systems	Immune system
19	Cardiac muscle contraction	22 (1.74%)	133 (0.54%)	1.69483e-05	ko04260	Organismal Systems	Circulatory system
20	Measles	33 (2.62%)	269 (1.09%)	4.7515e-05	ko05162	Human Diseases	Infectious diseases: Viral
21	Hematopoietic cell lineage	23 (1.82%)	155 (0.63%)	6.03958e-05	ko04640	Organismal Systems	Immune system
22	Phagosome	35 (2.78%)	304 (1.23%)	9.25538e-05	ko04145	Cellular Processes	Transport and catabolism
23	ABC transporters	20 (1.59%)	128 (0.52%)	0.000104193	ko02010	Environmental Information Processing	Membrane transport
24	Chagas disease (American trypanosomiasis)	27 (2.14%)	213 (0.86%)	0.000166638	ko05142	Human Diseases	Infectious diseases: Parasitic
25	Th1 and Th2 cell differentiation	27 (2.14%)	217 (0.88%)	0.000224629	ko04658	Organismal Systems	Immune system
26	cAMP signaling pathway	39 (3.09%)	377 (1.53%)	0.000296976	ko04024	Environmental Information Processing	Signal transduction
27	Complement and coagulation cascades	27 (2.14%)	230 (0.93%)	0.000584795	ko04610	Organismal Systems	Immune system
28	Dilated cardiomyopathy (DCM)	23 (1.82%)	182 (0.74%)	0.000636678	ko05414	Human Diseases	Cardiovascular diseases
29	Bile secretion	21 (1.67%)	159 (0.64%)	0.000666522	ko04976	Organismal Systems	Digestive system
30	Th17 cell differentiation	25 (1.98%)	208 (0.84%)	0.000668418	ko04659	Organismal Systems	Immune system
31	Leishmaniasis	15 (1.19%)	111 (0.45%)	0.00519643	ko05140	Human Diseases	Infectious diseases: Parasitic
32	Leukocyte transendothelial migration	78 (6.19%)	1052 (4.27%)	0.00614552	ko04670	Organismal Systems	Immune system
33	Adrenergic signaling in cardiomyocytes	25 (1.98%)	243 (0.99%)	0.00675429	ko04261	Organismal Systems	Circulatory system
34	Arrhythmogenic right ventricular cardiomyopathy (ARVC)	72 (5.71%)	960 (3.89%)	0.00675981	ko05412	Human Diseases	Cardiovascular diseases
35	HTLV-I infection	42 (3.33%)	495 (2.01%)	0.00839516	ko05166	Human Diseases	Infectious diseases: Viral
36	T cell receptor signaling pathway	22 (1.74%)	212 (0.86%)	0.0111762	ko04660	Organismal Systems	Immune system
37	Ras signaling pathway	56 (4.44%)	724 (2.94%)	0.0116528	ko04014	Environmental Information Processing	Signal transduction
38	Rap1 signaling pathway	54 (4.28%)	696 (2.82%)	0.0127864	ko04015	Environmental Information Processing	Signal transduction
39	Tyrosine metabolism	11 (0.87%)	78 (0.32%)	0.0155492	ko00350	Metabolism	Amino acid metabolism
40	Hippo signaling pathway	78 (6.19%)	1100 (4.46%)	0.0166611	ko04390	Environmental Information Processing	Signal transduction
41	p53 signaling pathway	19 (1.51%)	180 (0.73%)	0.0166611	ko04115	Cellular Processes	Cell growth and death
42	Endometrial cancer	67 (5.31%)	927 (3.76%)	0.020331	ko05213	Human Diseases	Cancers: Specific types
43	Bacterial invasion of epithelial cells	73 (5.79%)	1029 (4.17%)	0.0209848	ko05100	Human Diseases	Infectious diseases: Bacterial
44	Nitrogen metabolism	6 (0.48%)	29 (0.12%)	0.0209848	ko00910	Metabolism	Energy metabolism
45	Neuroactive ligand-receptor interaction	34 (2.7%)	417 (1.69%)	0.0350554	ko04080	Environmental Information Processing	Signaling molecules and interaction
46	Tuberculosis	31 (2.46%)	375 (1.52%)	0.0401345	ko05152	Human Diseases	Infectious diseases: Bacterial
